# Supplementary material for: Association between Human Blood Proteome and the Risk of Myocardial Infarction
Source: Rev Cardiovasc Med. 2024 May 30;25(6):199. doi: 10.31083/j.rcm2506199 (PMC11270110; doi:10.31083/j.rcm2506199)
Supplement: Supplementary file 1 [file 2153-8174-25-6-199-s1.zip]

Archive with 2 entries (2 files):
- Summary of supplementary tables.xlsx
- Supplementary figures.docx
