# Supplementary material for: Association between Human Blood Proteome and the Risk of Myocardial Infarction
Source: Rev Cardiovasc Med. 2024 May 30;25(6):199. doi: 10.31083/j.rcm2506199 (PMC11270110; doi:10.31083/j.rcm2506199)
Supplement: Supplementary file 1 [file 2153-8174-25-6-199-s1.zip › Summary of supplementary tables.xlsx]

## Sheet: Sheet30
Table s1 Description of Datasets Used for GWAS Meta-analysis for MI
Cohort	N	Cases	Controls	SNPs Included
The UK BioBank	471717	17505	454212	10903881
CARDIoGRAM+C4D Consortium	167000	44000	123504	9289491

## Sheet: Sheet12
Table S2. 310 diseases incorporated in the Phe-MR analysis.
Phenotype Description	Disease Chapter	Number of cases	Number of controls
Inflammatory bowel disease	Digestive	25042	34915
Other bacterial intestinal infections	Infectious diseases	2708	197298
Candidiasis	Infectious diseases	2015	214816
Viral infections of the central nervous system	Infectious diseases	1155	217637
Viral hepatitis	Infectious diseases	1226	217566
Viral infections characterized by skin and mucous membrane lesions	Infectious diseases	6936	211856
Viral warts	Infectious diseases	1529	211856
Allergic rhinitis	Respiratory	5527	212387
Appendicitis, broad definition	Digestive	16766	201886
Bronchitis	Respiratory	27361	191431
Malignant neoplasm of bladder	Neoplasms	1115	217677
Malignant neoplasm of bronchus and lung	Neoplasms	1681	217111
Malignant neoplasm of colon	Neoplasms	1803	216989
Colorectal cancer	Neoplasms	3022	215770
Malignant neoplasm of eye, brain and central nervous system	Neoplasms	1446	217346
Malignant neoplasm of kidney, except renal pelvis	Neoplasms	971	217821
Other malignant neoplasms of skin (=non-melanoma skin cancer)	Neoplasms	10382	208410
Malignant neoplasm of rectum	Neoplasms	1078	217714
Malignant neoplasm of respiratory system and intrathoracic organs	Neoplasms	2074	216718
Malignant neoplasm of stomach	Neoplasms	633	218159
Malignant neoplasm of urinary organs	Neoplasms	2168	216624
Benign neoplasms	Neoplasms	52384	166408
Benign neoplasm: Adrenal gland	Endocrine/metabolic	725	218067
Benign neoplasm of brain and other parts of nervous system	Neoplasms	923	217869
Benign neoplasm of colon, rectum, anus and anal canal" (all cancers excluded)	Neoplasms	9312	174707
Hemangioma and lymphangioma, any site	Neoplasms	1243	217549
Benign neoplasm of skin	Neoplasms	6402	212390
Carcinoma in situ of skin	Neoplasms	1379	217413
Multiple myeloma and malignant plasma cell neoplasms	Neoplasms	598	218194
Primary_lymphoid and hematopoietic malignant neoplasms	Neoplasms	3537	215255
Cholelithiasis, broad definition with cholecystitis	Digestive	19883	195144
Anaemia	Hematopoietic	12434	59827
Vitamin B12 deficiency anaemia	Endocrine/metabolic	1707	211115
Iron deficiency anemias	Hematopoietic	6087	211115
Iron deficiency anaemia secondary to blood loss (chronic)	Hematopoietic	2332	211115
Other diseases of blood and blood-forming organs	Hematopoietic	3037	215755
Coagulation defects	Hematopoietic	551	216099
Other disorders of white blood cells	Hematopoietic	651	215755
Purpura and other haemorrhagic conditions	Hematopoietic	1829	216099
Sarcoidosis	Dermatologic	2046	215712
Thrombocytopenia	Hematopoietic	854	216099
Diabetic hypoglycemia	Endocrine/metabolic	3724	162201
Diabetic ketoacidosis	Endocrine/metabolic	4510	162201
Diabetic retinopathy	Endocrine/metabolic	14584	202082
Drug-induced neutropenia	Hematopoietic	897	217895
Disorders of calcium metabolism	Endocrine/metabolic	713	197259
Type 1 diabetes	Endocrine/metabolic	5928	183185
Type 1 diabetes with coma	Endocrine/metabolic	1238	1238
Type 2 diabetes, strict (exclude DM1)	Endocrine/metabolic	29166	183185
Type 2 diabetes with coma	Endocrine/metabolic	2247	183185
Type 2 diabetes with neurological complications	Endocrine/metabolic	911	183185
Type 2 diabetes with ophthalmic complications	Endocrine/metabolic	2119	183185
Type 2 diabetes with peripheral circulatory complications	Endocrine/metabolic	1049	183185
Type 2 diabetes with renal complications	Endocrine/metabolic	1296	183185
Other disorders of fluid, electrolyte and acid-base balance	Endocrine/metabolic	4242	197259
Hyperparathyroidism	Endocrine/metabolic	2928	211123
Disorders of lipoprotein metabolism and other lipidaemias	Endocrine/metabolic	14010	197259
Disorders of mineral metabolism	Endocrine/metabolic	961	197259
Obesity	Endocrine/metabolic	8908	209827
Obesity and other hyperalimentation	Endocrine/metabolic	8965	209827
Disorders of parathyroid gland	Endocrine/metabolic	3341	211123
Bipolar affective disorders	Mental disorders	4501	192220
Delirium, not induced by alcohol and other psychoactive substances	Mental disorders	1269	209487
Depression	Mental disorders	23424	192220
Neurotic, stress-related and somatoform disorders	Mental disorders	20682	198110
Panic disorder	Mental disorders	2376	198110
Schizophrenia, schizotypal and delusional disorders	Mental disorders	10118	208674
Schizophrenia	Mental disorders	5562	208674
Sleep disorders	Neurological	2628	213826
Mental and behavioural disorders due to tobacco	Mental disorders	962	214999
Pulmonary heart disease	Circulatory system	4185	214607
Epilepsy	Neurological	6260	176107
Other headache syndromes	Neurological	7952	176107
Hemiplegia	Neurological	795	216992
Migraine	Neurological	8547	176107
MS-disease / Multiple Sclerosis	Neurological	1048	217141
Nerve, nerve root and plexus disorders	Neurological	23745	195047
Inflammatory diseases of the central nervous system	Injuries & poisonings	1307	217485
Parkinson's disease	Neurological	2162	216630
Glomerulonephritis	Genitourinary	4613	214179
Amblyopia ex anopsia	Sense organs	524	210866
Age-related macular degeneration (whether dry or wet)	Sense organs	3763	205359
Senile cataract	Sense organs	26758	189604
Disorders of conjunctiva	Sense organs	15275	203517
Diplopia	Sense organs	1767	210866
Other disorders of eyelid	Sense organs	6844	203231
Other disorders of eye and adnexa	Sense organs	1873	216919
Primary angle-closure glaucoma	Sense organs	588	210201
Glaucoma	Sense organs	8591	210201
Primary open angle glaucoma	Sense organs	4433	210201
Disorders of lacrimal system	Sense organs	6177	203231
Disorders of eyelid, lacrimal system and orbit	Sense organs	15561	203231
Degeneration of macula and posterior pole	Sense organs	6508	203018
Myopia	Sense organs	1640	210931
Disorders of refraction and accommodation	Sense organs	3453	210931
Retinal detachments and breaks	Sense organs	5566	203018
Retinal detachment with retinal break	Sense organs	1935	203018
Other retinal disorders	Sense organs	11096	203018
Strabismus	Sense organs	4620	214172
Other strabismus	Sense organs	3829	210931
Visual disturbances and blindness	Sense organs	7926	210866
Visual disturbances	Sense organs	7201	210866
Subjective visual disturbances	Sense organs	3214	210866
Disorders of vitreous body	Sense organs	6782	211720
Cholesteatoma of middle ear	Sense organs	770	205939
Diseases of external ear	Sense organs	4692	214100
Otitis externa	Sense organs	3076	214100
Conductive hearing loss, unspecified	Sense organs	1255	196592
Suppurative and unspecified otitis media	Sense organs	7245	205939
Diseases of middle ear and mastoid	Sense organs	12853	205939
Otitis media, unspecified	Sense organs	1832	205939
Perforation of tympanic membrane	Sense organs	1469	205939
Tinnitus	Sense organs	3502	196592
Hypothyroidism (congenital or acquired)	Endocrine/metabolic	26342	59827
Atrial fibrillation and flutter (no controls excluded)	Circulatory system	22068	196724
Angina pectoris	Circulatory system	18168	187840
Aortic aneurysm	Circulatory system	2825	206541
Arterial embolism and thrombosis	Circulatory system	789	206541
Atherosclerosis, excluding cerebral, coronary and PAD	Circulatory system	6599	206541
Cardiac arrest	Circulatory system	1129	116926
Cardiomyopathies, Primary/intrinsic	Circulatory system	2221	156711
Cardiomyopathy	Circulatory system	3100	156711
Cerebrovascular disease	Circulatory system	15724	203068
Coronary atherosclerosis	Circulatory system	23363	187840
Diseases of arteries, arterioles and capillaries	Circulatory system	12251	206541
Heart failure,strict	Circulatory system	13087	195091
Heart failure and antihypertensive medication	Circulatory system	22113	111505
Heart failure, not strict	Circulatory system	23701	195091
Hypotension	Circulatory system	1857	216463
Hypertension	Circulatory system	55917	162837
Secondary hypertension	Circulatory system	1310	162837
Hypertension, essential	Circulatory system	42857	162837
Hypertensive heart and/or renal disease	Circulatory system	4363	162837
Ischemic heart diseases	Circulatory system	30952	187840
Nonspesific lymphadenitis	Hematopoietic	1009	190028
Other aneurysm	Circulatory system	631	206541
Other peripheral vascular diseases	Circulatory system	1037	206541
Paroxysmal tachycardia	Circulatory system	4787	116926
Phlebitis and thrombophlebitis (not including DVT)	Circulatory system	3277	190028
Unstable angina pectoris	Circulatory system	7058	197630
Varicose veins	Circulatory system	17027	190028
Varicose veins of other sites	Circulatory system	1076	190028
Idiopathic pulmonary fibrosis	Respiratory	1028	196986
Acute upper respiratory infections of multiple or unspecified sites	Respiratory	17920	182945
Asthma	Respiratory	20629	135449
Chronic sinusitis	Respiratory	8524	167849
Emphysema	Respiratory	673	186723
Influenza and pneumonia	Respiratory	29924	188868
Acute pharyngitis	Respiratory	2280	182945
pleural effusion	Respiratory	1958	212037
Bacterial pneumonia	Respiratory	7987	188868
Pneumonitis due to solids and liquids	Respiratory	1011	216866
Pneumonia (excl. viral and due to other infectious organisms not elsewhere classified)	Respiratory	26809	191983
Other diseases of the respiratory system	Respiratory	2626	216166
Simple and mucoplurulent chronic bronchitis	Respiratory	574	186723
Pain in joint	Musculoskeletal	13419	131550
Acute gastritis	Digestive	1284	189695
Intestinal adhesions without obstruction	Digestive	1121	182423
Acute appendicitis	Digestive	15627	201886
Dental caries	Digestive	4170	195395
Chronic pancreatitis	Digestive	1737	195144
Constipation	Digestive	17246	201546
Diaphragmatic hernia	Digestive	5741	190557
Other diseases of liver	Digestive	2298	213592
Other diseases of the teeth and supporting structures	Digestive	3141	195395
Duodenal ulcer	Digestive	1691	189695
Tooth eruption problems	Digestive	767	218025
Femoral hernia	Digestive	700	190557
Disorders of gallbladder, biliary tract and pancreas	Digestive	23648	195144
Other disorders of gallbladder	Digestive	621	195144
Gingivitis and periodontal diseases	Digestive	4120	195395
Gastric ulcer	Digestive	2904	189695
Inguinal hernia	Digestive	17096	190557
Irritable Bowel Syndrome	Digestive	4605	182423
Paralytic ileus and intestinal obstruction	Digestive	4091	182423
Esophagitis	Digestive	747	189695
Ulcer of esophagus	Digestive	1125	189695
Diseases of the Diseases of oral cavity, salivary glands and jaws	Digestive	23397	195395
Other and unspecified abdominal hernia	Digestive	517	190557
Other diseases of stomach and duodenum	Digestive	891	189695
Other noninfective gastroenteritis and colitis	Digestive	3804	210300
Other gastritis (incl. Duodenitis)	Digestive	3873	189695
Other diseases of intestine	Digestive	1273	182423
Other diseases of peritoneum	Digestive	680	217189
Paralytic ileus	Digestive	517	182423
Chronic periodontitis	Digestive	3046	195395
Diseases of pulp and periapical tissues	Digestive	5354	195395
Gastro-oesophageal reflux disease	Digestive	13141	189695
Diseases of the salivary glands	Digestive	3160	195395
Other diseases of hard tissues of teeth	Digestive	1408	195395
Diseases of tongue	Digestive	777	195395
Disorders of tooth development and eruption	Digestive	759	195395
Ulcerative colitis	Digestive	4320	210300
Umbilical hernia	Digestive	4224	190557
Vascular disorders of the intestines	Circulatory system	746	182423
Ventral hernia	Digestive	3737	190557
Anxiety disorders	Mental disorders	20992	197800
Any mental disorder	Mental disorders	52208	166584
Mood disorders	Mental disorders	26537	192255
Actinic keratosis	Dermatologic	4817	213273
Cellulitis	Dermatologic	3085	208449
Decubitus ulcer and pressure area	Dermatologic	663	207482
Hypertrophic disorders of skin	Dermatologic	814	207482
Lichen simplex chronicus and prurigo	Dermatologic	852	198740
Ingrowing nail	Dermatologic	762	211139
Nail disorders	Dermatologic	1124	211139
Pilonidal cyst	Dermatologic	1500	208449
Pruritus	Dermatologic	1370	198740
Psoriasis vulgaris	Dermatologic	2802	212242
Psoriasis	Dermatologic	4510	212242
Scar conditions and fibrosis of skin	Dermatologic	500	207482
Other and unspecified disorders of skin and subcutaneous tissue	Dermatologic	1109	207482
Ankylosing spondylitis	Musculoskeletal	1462	164682
arthropathies	Musculoskeletal	71571	147221
Cervicalgia	Symptoms	3274	164682
Other specified/unspecified disorders of synovium and tendon +Other specified/unspecified bursopathies	Musculoskeletal	710	167641
Gout	Endocrine/metabolic	3576	147221
Hallux rigidus	Musculoskeletal	2453	147221
Hallux valgus	Musculoskeletal	8536	147221
Other intervertebral disc disorders	Musculoskeletal	20001	164682
Pain in limb	Symptoms	12606	167641
Low back pain	Symptoms	13178	164682
Lower back pain or/and sciatica	Symptoms	19509	199283
Monoarthritis, not elsewhere classified	Musculoskeletal	632	147221
Disorders of muscle	Musculoskeletal	1458	167641
Neuralgia and neuritis, unspecified	Symptoms	678	167641
Osteomyelitis	Musculoskeletal	842	209575
Polyarthritis, unspecified	Musculoskeletal	513	147221
Polymyalgia Rheumatica	Musculoskeletal	1523	213145
Rheumatoid arthritis	Musculoskeletal	6236	147221
Rheumatism, unspecified and fibrositis	Musculoskeletal	2550	167641
Sicca syndrome	Dermatologic	1290	213145
Spinal enthesopathy	Musculoskeletal	526	164682
Spinal stenosis	Musculoskeletal	9169	164682
Other specified/unspecified inflammatory spondylopathies	Musculoskeletal	656	164682
Spondylolisthesis/Spondylolysis	Musculoskeletal	2669	164682
Spontaneous rupture of synovium and tendon	Musculoskeletal	1132	167641
Other/unspecified synovitis and tenosynovitis	Musculoskeletal	1955	167641
Memory loss	Mental disorders	1384	210333
Myeloproliferative disease	Neoplasms	890	217902
Acute renal failure	Genitourinary	2383	212841
Calculus of kidney and ureter	Genitourinary	4969	213445
Calculus of lower urinary tract	Genitourinary	622	213445
Cystitis	Genitourinary	8081	195140
Cyst of kidney	Genitourinary	739	217185
Hypertrophy of breast	Genitourinary	2408	115030
Other disorders of kidney and ureter	Genitourinary	1607	217185
Unspecified lump in breast	Genitourinary	2533	115030
Other disorders of bladder	Genitourinary	1588	195140
Renal failure	Genitourinary	5951	212841
Tubulo-interstitial nephritis, not spesified as acute or chronic	Genitourinary	1118	201028
Urethral stricture	Genitourinary	787	195140
Other disorders of urethra and urinary system	Genitourinary	15905	195140
Puerperal sepsis	Infectious diseases	2286	119155
Abnormal findings on diagnostic imaging of lung	Respiratory	6999	209168
Abnormal involuntary movements	Neurological	1817	209369
Ascites (non malignant)	Digestive	792	161968
Convulsions, not elsewhere classified	Neurological	4660	172999
Cough	Respiratory	7773	163123
Disturbance of skin sensation	Dermatologic	3916	207548
Dizziness and giddines	Sense organs	14888	196383
Dysphagia	Digestive	3497	161968
Fever of other and unknown origin	Symptoms	9745	172999
Headache	Symptoms	13345	172999
Heartburn	Digestive	1094	161968
Localized swelling, mass and lump of skin and subcutaneous tissue	Mental disorders	4860	207548
Malaise and fatigue	Symptoms	7363	172999
Nausea and vomiting	Symptoms	4109	161968
Oedema, not elsewhere classified	Symptoms	4278	172999
Other symptoms and signs involving the circulatory and respiratory systems	Symptoms	719	163123
Pain, not elsewhere classified	Symptoms	3811	172999
Rash and other nonspecific skin eruption	Dermatologic	1540	207548
Retention of urine	Genitourinary	4999	202910
Speech disturbances, not elsewhere classified	Mental disorders	1068	213735
Symptoms and signs involving cognition, perception, emotional state and behaviour	Mental disorders	22409	196383
Symptoms and signs involving the digestive system and abdomen	Digestive	56824	161968
Symptoms and signs involving the nervous and musculoskeletal systems	Musculoskeletal	9423	209369
Symptoms and signs involving the skin and subcutaneous tissue	Dermatologic	11244	207548
Syncope and collapse	Symptoms	8140	172999
Jaundice	Digestive	696	161968
Unspecified urinary incontinence	Genitourinary	1357	202910
Voice disturbance	Respiratory	4006	213735
Respiratory insufficiency	Respiratory	878	136767
Other (seronegative) rheumatoid arthritis, wide	Musculoskeletal	2993	215389
Burns and corrosions	Injuries & poisonings	2111	216681
Contusion of other and unspecified parts of foot	Injuries & poisonings	527	206804
Diffuse brain injury	Injuries & poisonings	656	136576
Fracture of lower leg, including ankle	Injuries & poisonings	10489	191178
Fracture of lumbar spine and pelvis	Injuries & poisonings	2859	212839
Fracture of neck	Injuries & poisonings	664	215476
Open wound of head	Injuries & poisonings	8126	196254
Poisoning by drugs, medicaments and biological substances	Injuries & poisonings	5224	213568
Poisoning by medicine	Injuries & poisonings	4668	213568
Type 2 diabetes, definitions combined, including avohilmo	Endocrine/metabolic	28717	180722
severe traumatic brain injury, does not include concussion	Injuries & poisonings	3193	215599
Vitamin deficiency	Endocrine/metabolic	632	209607
Alzheimer's disease	Neurological	21982	41944
Lung cancer	Neoplasms	2671	372016
Sepsis	Infectious diseases	11643	474841
Crohn's disease [regional enteritis]	Digestive	732	336467
Internal derangement of knee	Injuries & poisonings	7489	329710
Gastro-oesophageal reflux disease with oesophagitis	Digestive	2241	460769
Medication for pain relief, constipation, heartburn: None of the above	Digestive	252893	204654
Medication for pain relief, constipation, heartburn: Laxatives (e.g. Dulcolax, Senokot)	Digestive	13478	444069
Medication for pain relief, constipation, heartburn: Omeprazole (e.g. Zanprol)	Digestive	27747	429800
Osteoarthritis	Musculoskeletal	38472	424461
hayfever/allergic rhinitis	Respiratory	26107	436826
gastro-oesophageal reflux (gord) / gastric reflux	Digestive	19661	443272
Functional digestive disorders	Digestive	770	7235
Other arthropathies	Musculoskeletal	881	7845

## Sheet: Sheet6
Table S3. Overview of the Blood Proteins included in the MR study.
Proteins	Sample size	Variance	F value	beta.exposure	se.exposure	eaf.exposure	OR
matrix metallopeptidase 10 || id:prot-b-48	3394	0.00867057	30.828	0.1327	0.0239	0.4383	1.14191
Surfeit locus protein 1 || id:prot-a-2900	3301	0.00884974	30.4056	0.5073	0.092	0.0175	1.6608
Protein MENT || id:prot-a-1879	3301	0.00886757	29.9776	-0.1544	0.0282	0.75301	0.856929
Ski-like protein || id:prot-a-2739	3301	0.00893824	30.3644	0.1857	0.0337	0.15301	1.20406
Serine/threonine-protein kinase 16 || id:prot-a-2877	3301	0.00896219	30.1174	-0.2047	0.0373	0.12177	0.814892
Maspardin || id:prot-a-2815	3301	0.0090012	30.2937	-0.1387	0.0252	0.6267	0.870489
Vacuolar protein sorting-associated protein 29 || id:prot-a-3203	3301	0.00900854	29.6659	-0.1378	0.0253	0.38689	0.871273
Protein FAM163A || id:prot-a-1027	3301	0.00901003	29.8584	-0.153	0.028	0.7399	0.85813
Mannosyl-oligosaccharide 1,2-alpha-mannosidase IB || id:prot-a-1833	3301	0.00901468	29.8453	-0.1628	0.0298	0.21727	0.849761
Low affinity immunoglobulin epsilon Fc receptor || id:prot-a-1072	3301	0.00903135	31.3689	-0.1417	0.0253	0.34156	0.867882
Kunitz-type protease inhibitor 2 || id:prot-a-2824	3301	0.00903963	29.8825	-0.2039	0.0373	0.12412	0.815544
Beta-1,4-galactosyltransferase 6 || id:prot-a-220	3301	0.00904025	29.8933	0.1345	0.0246	0.48839	1.14396
Vacuolar protein sorting-associated protein 4B || id:prot-a-3205	3301	0.00907818	29.734	-0.1794	0.0329	0.8301	0.835772
Desmocollin-3 || id:prot-a-867	3301	0.00908012	30.0286	0.1359	0.0248	0.56463	1.14557
Tyrosine-protein kinase receptor Tie-1, soluble || id:prot-a-2978	3301	0.0090826	29.929	-0.2057	0.0376	0.12228	0.814077
DnaJ homolog subfamily B member 9 || id:prot-a-842	3301	0.00908383	30.2725	0.4044	0.0735	0.02859	1.4984
Killer cell immunoglobulin-like receptor 2DS2 || id:prot-a-1645	3301	0.00909596	30.2712	-0.1425	0.0259	0.33866	0.867188
Killer cell immunoglobulin-like receptor 2DS2 || id:prot-a-1645	3301	0.00910136	29.9563	-0.2556	0.0467	0.07533	0.774452
Chitotriosidase-1 || id:prot-a-543	3301	0.00910523	29.7102	0.1548	0.0284	0.25502	1.16742
Haptoglobin || id:prot-a-1369	3301	0.00910793	30.145	0.2586	0.0471	0.0735	1.29512
Epididymis-specific alpha-mannosidase || id:prot-a-1835	3301	0.00910813	30.1076	0.4867	0.0887	0.01961	1.62694
Carbonic anhydrase 9 || id:prot-a-334	3301	0.00915295	30.0845	0.3823	0.0697	0.03236	1.46565
AP-4 complex subunit mu-1 || id:prot-a-112	3301	0.00916099	30.403	0.397	0.072	0.02996	1.48736
Protein kinase C iota type || id:prot-a-2371	3301	0.00917209	30.0321	0.1381	0.0252	0.59765	1.14809
Tumor necrosis factor receptor superfamily member 1B || id:prot-a-3048	3301	0.00917683	30.9954	0.1364	0.0245	0.44189	1.14614
Vitronectin || id:prot-a-3214	3301	0.00918079	30.3303	0.1509	0.0274	0.27998	1.16288
Signal transducer and activator of transcription 1-alpha/beta || id:prot-a-2868	3301	0.00919176	30.3843	0.1356	0.0246	0.50723	1.14522
Protein kinase C-binding protein NELL1 || id:prot-a-2030	3301	0.00919256	30.3716	0.1747	0.0317	0.18472	1.19089
Serpin A12 || id:prot-a-2690	3301	0.00920378	29.756	-0.1391	0.0255	0.61028	0.870141
Lactase-phlorizin hydrolase || id:prot-a-1713	3301	0.00921043	30.544	-0.2487	0.045	0.08102	0.779814
Osteocalcin || id:prot-a-246	3301	0.00921347	30.0347	0.1677	0.0306	0.20641	1.18258
Histone-lysine N-methyltransferase SUV420H2 || id:prot-a-2904	3301	0.00921379	29.9907	-0.1391	0.0254	0.6091	0.870141
Pseudokinase FAM20A || id:prot-a-1045	3301	0.00921938	30.6305	-0.1605	0.029	0.23344	0.851718
CUB and sushi domain-containing protein 1 || id:prot-a-690	3301	0.00922594	30.0963	0.1569	0.0286	0.75023	1.16988
Epiregulin || id:prot-a-977	3301	0.00923138	30.4573	-0.2787	0.0505	0.06345	0.756767
Zinc fingers and homeoboxes protein 3 || id:prot-a-3258	3301	0.00923396	30.6538	0.1362	0.0246	0.46665	1.14591
MICOS complex subunit MIC10 || id:prot-a-1902	3301	0.00924317	29.8757	0.1361	0.0249	0.52231	1.1458
Immunoglobulin lambda-like polypeptide 1 || id:prot-a-1458	3301	0.00924987	29.6807	0.1362	0.025	0.47386	1.14591
Anosmin-1 || id:prot-a-1606	3301	0.00926837	30.4061	-0.1362	0.0247	0.51359	0.872668
Protein eva-1 homolog C || id:prot-a-995	3301	0.0092722	30.156	0.5777	0.1052	0.01409	1.78194
Kelch-like protein 13 || id:prot-a-1655	3301	0.00927561	31.1653	0.2501	0.0448	0.08065	1.28415
Trefoil factor 1 || id:prot-a-2951	3301	0.00929321	31.5406	0.2999	0.0534	0.05465	1.34972
Growth/differentiation factor 11/8 || id:prot-a-1194	3301	0.00929661	29.9093	0.1761	0.0322	0.1836	1.19256
Cerebral cavernous malformations 2 protein || id:prot-a-412	3301	0.00929688	29.8867	-0.1733	0.0317	0.19142	0.840885
Apolipoprotein L1 || id:prot-a-134	3301	0.00930003	30.5947	0.2478	0.0448	0.08254	1.2812
T-cell surface glycoprotein CD3 epsilon chain || id:prot-a-445	3301	0.00930732	31.2905	0.4682	0.0837	0.9783	1.59712
Pseudokinase FAM20A || id:prot-a-1045	3301	0.00931618	30.8435	-0.1655	0.0298	0.21727	0.84747
HLA class II histocompatibility antigen, DQ alpha 2 chain || id:prot-a-1347	3301	0.00932343	30.4156	-0.1467	0.0266	0.31728	0.863553
L-Selectin || id:prot-a-2666	3301	0.00932793	30.0903	-0.1887	0.0344	0.15501	0.828035
Plasma protease C1 inhibitor || id:prot-a-2701	3301	0.00934614	31.2378	-0.1945	0.0348	0.14437	0.823246
Normal mucosa of esophagus-specific gene 1 protein || id:prot-a-2061	3301	0.00934772	30.0141	0.1912	0.0349	0.1505	1.2107
Rho GTPase-activating protein 30 || id:prot-a-149	3301	0.00934976	30.79	0.4428	0.0798	0.02444	1.55706
HLA class II histocompatibility antigen, DQ alpha 2 chain || id:prot-a-1347	3301	0.00935272	31.1551	-0.1401	0.0251	0.3916	0.869271
PH and SEC7 domain-containing protein 1 || id:prot-a-2398	3301	0.00935928	30.0131	0.1523	0.0278	0.28034	1.16451
Delta-like protein 1 || id:prot-a-831	3301	0.00937881	31.1624	0.139	0.0249	0.41462	1.14912
Endothelial cell-selective adhesion molecule || id:prot-a-987	3301	0.00938327	31.1581	-0.1669	0.0299	0.21439	0.846284
Sorting nexin-7 || id:prot-a-2795	3301	0.00938829	30.0028	0.1824	0.0333	0.16999	1.20009
Hemoglobin subunit zeta || id:prot-a-1317	3301	0.00938993	31.1905	-0.1843	0.033	0.83433	0.831686
Regulator of G-protein signaling 8 || id:prot-a-2538	3301	0.00939485	31.5715	0.1371	0.0244	0.50945	1.14694
Cadherin-related family member 3 || id:prot-a-488	3301	0.00939702	29.9154	-0.2959	0.0541	0.0569	0.743862
Leukocyte immunoglobulin-like receptor subfamily B member 4 || id:prot-a-1746	3301	0.00939803	30.8957	-0.1523	0.0274	0.28225	0.858731
Resistin || id:prot-a-2524	3301	0.00941304	29.7864	0.1419	0.026	0.37249	1.15246
Interleukin-22 receptor subunit alpha-2 || id:prot-a-1511	3301	0.00941907	31.2478	-0.1895	0.0339	0.84475	0.827373
Zinc-alpha-2-glycoprotein || id:prot-a-208	3301	0.00941984	30.6072	-0.1538	0.0278	0.27442	0.857443
Extracellular sulfatase Sulf-2 || id:prot-a-2891	3301	0.00942046	30.25	0.3311	0.0602	0.04499	1.3925
Beta-crystallin B2 || id:prot-a-674	3301	0.00942297	30.4511	0.1512	0.0274	0.29045	1.16323
Nidogen-1 || id:prot-a-2049	3301	0.00942741	30.9592	0.2821	0.0507	0.06323	1.32591
Calpastatin || id:prot-a-366	3301	0.00942793	29.8479	-0.1415	0.0259	0.62068	0.868055
Probable dimethyladenosine transferase || id:prot-a-819	3301	0.00942793	29.8151	-0.1376	0.0252	0.46793	0.871447
Myeloperoxidase || id:prot-a-1930	3301	0.00943104	30.9524	0.1402	0.0252	0.39951	1.1505
Glycosaminoglycan xylosylkinase || id:prot-a-1046	3301	0.00943278	29.8916	-0.1673	0.0306	0.21453	0.845946
Brorin || id:prot-a-3216	3301	0.00943553	31.2008	-0.4396	0.0787	0.02504	0.644294
Platelet-activating factor acetylhydrolase IB subunit beta || id:prot-a-2166	3301	0.00943557	30.1788	-0.3395	0.0618	0.04276	0.712126
Transmembrane protein 87B || id:prot-a-3016	3301	0.00943945	30.8691	-0.1389	0.025	0.57327	0.870315
Proteoglycan 3 || id:prot-a-2362	3301	0.00944033	29.9634	-0.1467	0.0268	0.32487	0.863553
Testis-expressed sequence 29 protein || id:prot-a-2948	3301	0.00944389	32.0977	0.1592	0.0281	0.75237	1.17257
Gamma-interferon-inducible protein 16 || id:prot-a-1414	3301	0.00945675	30.8889	0.2501	0.045	0.91762	1.28415
Adhesion G protein-coupled receptor F5 || id:prot-a-44	3301	0.00945683	30.198	0.1742	0.0317	0.19311	1.19029
Zinc fingers and homeoboxes protein 3 || id:prot-a-3258	3301	0.0094578	30.8156	-0.141	0.0254	0.61018	0.868489
Laminin || id:prot-a-1695	3301	0.00946593	31.395	-0.1793	0.032	0.17941	0.835855
Lysosomal protective protein || id:prot-a-717	3301	0.00947703	31.0945	0.4132	0.0741	0.02857	1.51165
Sialic acid-binding Ig-like lectin 9 || id:prot-a-2731	3301	0.00948348	29.7343	-0.3648	0.0669	0.037	0.694336
Septin-10 || id:prot-a-2685	3301	0.00949103	31.8947	0.1378	0.0244	0.50945	1.14775
Glutamate receptor ionotropic, delta-2 || id:prot-a-1276	3301	0.00949792	31.6462	0.1412	0.0251	0.39134	1.15165
Teratocarcinoma-derived growth factor 1 || id:prot-a-2940	3301	0.00951422	30.1607	0.5069	0.0923	0.01887	1.66014
Matrix metalloproteinase-17 || id:prot-a-1917	3301	0.00951613	30.5726	-0.397	0.0718	0.03116	0.672334
Stromelysin-2 || id:prot-a-1911	3301	0.00952298	31.4752	-0.1857	0.0331	0.16545	0.830523
Secreted and transmembrane protein 1 || id:prot-a-2663	3301	0.00952325	31.4928	-0.1706	0.0304	0.20607	0.843159
Delta-like protein 1 || id:prot-a-831	3301	0.00953147	30.4379	0.6146	0.1114	0.01278	1.84892
Osteocalcin || id:prot-a-246	3301	0.00953587	30.4268	0.2234	0.0405	0.89302	1.25032
Insulin-like growth factor I || id:prot-a-1443	3301	0.00954306	31.2103	-0.1419	0.0254	0.61415	0.867708
C-X-C motif chemokine 16 || id:prot-a-745	3301	0.00954578	30.3843	0.1582	0.0287	0.2565	1.1714
Desmocollin-3 || id:prot-a-867	3301	0.00955179	30.7874	0.1426	0.0257	0.37697	1.15327
Beta-1,4-galactosyltransferase 1 || id:prot-a-216	3301	0.0095541	31.6312	-0.1676	0.0298	0.21727	0.845692
Adrenomedullin || id:prot-a-48	3301	0.0095624	30.6429	0.1788	0.0323	0.81693	1.19578
Tumor necrosis factor receptor superfamily member EDAR || id:prot-a-888	3301	0.00957335	30.4249	-0.139	0.0252	0.45251	0.870228
galectin 3 || id:prot-b-6	3394	0.00957511	33.284	0.1425	0.0247	0.3807	1.15315
Cation-independent mannose-6-phosphate receptor || id:prot-a-1445	3301	0.00958208	29.9395	-0.174	0.0318	0.80291	0.840297
Cytohesin-4 || id:prot-a-760	3301	0.00958723	30.1231	0.1663	0.0303	0.22311	1.18093
Glutathione S-transferase omega-1 || id:prot-a-1288	3301	0.00959077	30.7929	0.5477	0.0987	0.01625	1.72927
Dihydropteridine reductase || id:prot-a-2464	3301	0.00959987	30.7771	-0.4244	0.0765	0.9726	0.654162
Angiopoietin-related protein 4 || id:prot-a-99	3301	0.00960456	30.4838	0.1822	0.033	0.17544	1.19985
Epiregulin || id:prot-a-977	3301	0.00960536	32.2561	-0.163	0.0287	0.23687	0.849591
Dihydropteridine reductase || id:prot-a-2464	3301	0.009613	29.7255	-0.1423	0.0261	0.3876	0.867361
Cytohesin-4 || id:prot-a-760	3301	0.00962596	29.7291	0.2121	0.0389	0.12183	1.23627
RNA polymerase II elongation factor ELL || id:prot-a-932	3301	0.00962602	30.4264	0.155	0.0281	0.27714	1.16766
Cysteine-rich secretory protein LCCL domain-containing 2 || id:prot-a-663	3301	0.00963247	29.9298	-0.1406	0.0257	0.42021	0.868837
Alpha-L-iduronidase || id:prot-a-1411	3301	0.00963803	30.7119	-0.1391	0.0251	0.46934	0.870141
Human Chorionic Gonadotropin || id:prot-a-527	3301	0.00964878	30.2899	0.1519	0.0276	0.29773	1.16404
Signal-regulatory protein beta-1 || id:prot-a-2733	3301	0.0096586	31.0245	-0.1632	0.0293	0.23793	0.849421
Switch-associated protein 70 || id:prot-a-2908	3301	0.00966789	31.5568	0.1601	0.0285	0.25219	1.17363
Interleukin-5 receptor subunit alpha || id:prot-a-1537	3301	0.00967911	31.1305	-0.1685	0.0302	0.21796	0.844931
rRNA methyltransferase 3, mitochondrial || id:prot-a-2575	3301	0.00968042	31.0211	-0.1799	0.0323	0.81693	0.835354
Leukocyte immunoglobulin-like receptor subfamily A member 4 || id:prot-a-1738	3301	0.00968359	31.9777	0.272	0.0481	0.0704	1.31259
Histone-lysine N-methyltransferase SUV420H2 || id:prot-a-2904	3301	0.00968684	32.1572	0.1395	0.0246	0.46665	1.1497
Transferrin receptor protein 1 || id:prot-a-2959	3301	0.00969017	31.761	-0.1516	0.0269	0.30205	0.859332
Reticulon-4 receptor || id:prot-a-2609	3301	0.00969459	31.5836	0.1523	0.0271	0.29746	1.16451
C-X-C motif chemokine 16 || id:prot-a-745	3301	0.00970638	32.8051	-0.1724	0.0301	0.20553	0.841642
Phosphatidylinositol 4-phosphate 3-kinase C2 domain-containing subunit alpha || id:prot-a-2269	3301	0.00972114	31.6406	-0.18	0.032	0.8162	0.83527
Epiphycan || id:prot-a-970	3301	0.00972626	32.9667	-0.2067	0.036	0.13098	0.813264
RNA polymerase II elongation factor ELL || id:prot-a-932	3301	0.00973141	30.1479	-0.5908	0.1076	0.01414	0.553884
Ectonucleoside triphosphate diphosphohydrolase 5 || id:prot-a-953	3301	0.00973606	30.1174	0.6366	0.116	0.01216	1.89004
Transmembrane protein 2 || id:prot-a-3009	3301	0.00975625	31.6749	-0.1846	0.0328	0.17312	0.831437
Vascular cell adhesion protein 1 || id:prot-a-3193	3301	0.00975708	29.9297	0.4404	0.0805	0.02582	1.55333
Angiostatin || id:prot-a-2301	3301	0.00975875	31.9203	0.1452	0.0257	0.36375	1.15627
Neutrophil-activating peptide 2 || id:prot-a-2337	3301	0.00975995	31.6867	-0.1548	0.0275	0.7153	0.856586
Four-jointed box protein 1 || id:prot-a-1112	3301	0.00977042	30.0553	0.1546	0.0282	0.71356	1.16719
Sarcoplasmic/endoplasmic reticulum calcium ATPase 3 || id:prot-a-201	3301	0.0097726	30.7055	-0.1679	0.0303	0.22311	0.845438
Protein EVI2B || id:prot-a-997	3301	0.00978089	30.1038	0.1443	0.0263	0.37697	1.15523
Low affinity immunoglobulin gamma Fc region receptor II-b || id:prot-a-1075	3301	0.00978467	32.8744	-0.4025	0.0702	0.03117	0.668646
Cerebellin-4 || id:prot-a-372	3301	0.00978578	30.1138	0.1992	0.0363	0.14406	1.22043
Complement factor B || id:prot-a-518	3301	0.00979172	31.8388	0.1484	0.0263	0.6664	1.15998
Anosmin-1 || id:prot-a-1606	3301	0.00979251	33.2634	0.1736	0.0301	0.20414	1.18958
Sialic acid-binding Ig-like lectin 8 || id:prot-a-2730	3301	0.00979802	29.971	-0.2907	0.0531	0.06179	0.74774
Receptor-type tyrosine-protein kinase FLT3 || id:prot-a-1126	3301	0.00979826	32.5271	-0.1403	0.0246	0.46665	0.869097
Adhesion G protein-coupled receptor F5 || id:prot-a-44	3301	0.00979981	31.6246	-0.1479	0.0263	0.33876	0.862517
galectin 3 || id:prot-b-6	3394	0.00979998	34.9446	0.1401	0.0237	0.4811	1.15039
Transmembrane protein 132C || id:prot-a-3000	3301	0.00980169	31.2306	-0.1643	0.0294	0.76163	0.848487
Sialic acid-binding Ig-like lectin 7 || id:prot-a-2729	3301	0.00980749	33.3308	-0.1426	0.0247	0.59407	0.867101
ADP-ribose pyrophosphatase, mitochondrial || id:prot-a-2129	3301	0.009809	31.4534	0.4711	0.084	0.02261	1.60176
Calpastatin || id:prot-a-366	3301	0.00982621	32.6199	-0.1405	0.0246	0.46665	0.868924
GDNF family receptor alpha-2 || id:prot-a-1202	3301	0.00983556	30.3957	-0.2084	0.0378	0.13018	0.811882
Sarcoplasmic/endoplasmic reticulum calcium ATPase 3 || id:prot-a-201	3301	0.0098638	31.5509	0.6336	0.1128	0.01244	1.88438
cAMP-specific 3',5'-cyclic phosphodiesterase 4D || id:prot-a-2221	3301	0.00986493	32.1822	-0.1509	0.0266	0.31728	0.859934
Zinc-alpha-2-glycoprotein || id:prot-a-208	3301	0.00986619	32.1855	-0.1441	0.0254	0.61149	0.865801
Tumor necrosis factor receptor superfamily member 1B || id:prot-a-3048	3301	0.00986859	30.5974	0.1405	0.0254	0.50623	1.15085
Cysteine-rich secretory protein LCCL domain-containing 2 || id:prot-a-663	3301	0.00987347	31.9587	-0.1679	0.0297	0.77364	0.845438
Plexin-B2 || id:prot-a-2308	3301	0.00987425	30.3041	0.7839	0.1424	0.0081	2.19
Tyrosine-protein kinase ZAP-70 || id:prot-a-3254	3301	0.0098745	32.7788	0.1563	0.0273	0.28114	1.16918
Lactase-phlorizin hydrolase || id:prot-a-1713	3301	0.00988228	33.204	-0.1406	0.0244	0.50693	0.868837
Leucine-rich repeat serine/threonine-protein kinase 2 || id:prot-a-1791	3301	0.00989032	31.7585	-0.2288	0.0406	0.10562	0.795488
Protachykinin-1 || id:prot-a-2920	3301	0.00989098	33.4421	-0.1625	0.0281	0.75043	0.850016
Neurensin-1 || id:prot-a-2101	3301	0.00989389	32.9711	-0.1625	0.0283	0.75032	0.850016
DNA/RNA-binding protein KIN17 || id:prot-a-1639	3301	0.00989946	31.4444	0.2086	0.0372	0.13088	1.23195
ADP-ribosyl cyclase/cyclic ADP-ribose hydrolase 1 || id:prot-a-444	3301	0.00991032	32.8991	0.1411	0.0246	0.46665	1.15154
MAGUK p55 subfamily member 6 || id:prot-a-1931	3301	0.00991519	30.8248	-0.4003	0.0721	0.03196	0.670119
Human Chorionic Gonadotropin || id:prot-a-527	3301	0.00991785	30.3082	-0.5208	0.0946	0.01863	0.594045
Dipeptidase 2 || id:prot-a-857	3301	0.00991883	32.5036	0.1431	0.0251	0.41161	1.15385
Solute carrier family 22 member 16 || id:prot-a-2748	3301	0.0099199	32.9356	-0.1429	0.0249	0.41569	0.866841
Lysosomal protective protein || id:prot-a-717	3301	0.00992882	32.1233	0.1757	0.031	0.20136	1.19208
MAGUK p55 subfamily member 6 || id:prot-a-1931	3301	0.00993442	32.4541	0.1447	0.0254	0.38701	1.15569
P-selectin || id:prot-a-2667	3301	0.00994795	31.6182	0.176	0.0313	0.20096	1.19244
Holo-Transcobalamin-2 || id:prot-a-2939	3301	0.00994799	30.7605	-0.264	0.0476	0.07735	0.767974
Estrogen sulfotransferase || id:prot-a-2893	3301	0.0099525	33.0391	0.1414	0.0246	0.46665	1.15189
Epididymal secretory protein E1 || id:prot-a-2071	3301	0.00995695	30.6564	0.2857	0.0516	0.06525	1.33069
Cytoskeleton-associated protein 2 || id:prot-a-564	3301	0.0099578	30.5387	0.2216	0.0401	0.1145	1.24807
Tenascin || id:prot-a-3028	3301	0.00996586	31.4049	0.4472	0.0798	0.02557	1.56393
RING finger protein 122 || id:prot-a-2561	3301	0.0099661	33.7642	0.1412	0.0243	0.5081	1.15165
Maspardin || id:prot-a-2815	3301	0.00996632	31.986	-0.5288	0.0935	0.01815	0.589312
Oxidoreductase HTATIP2 || id:prot-a-1389	3301	0.0099681	29.8857	-0.6418	0.1174	0.01225	0.526344
Serine/threonine-protein kinase 17B || id:prot-a-2878	3301	0.00997218	32.55	0.1626	0.0285	0.25219	1.17657
Integrin alpha-5 || id:prot-a-1582	3301	0.00997718	30.25	-0.1694	0.0308	0.22403	0.844171
Growth factor receptor-bound protein 7 || id:prot-a-1272	3301	0.00999105	32.4875	0.2639	0.0463	0.07778	1.302
CD209 antigen || id:prot-a-426	3301	0.00999926	31.3668	-0.1837	0.0328	0.18087	0.832185
Cadherin-related family member 3 || id:prot-a-488	3301	0.0100013	31.926	0.1842	0.0326	0.17966	1.20226
Myeloperoxidase || id:prot-a-1930	3301	0.0100083	32.4056	0.1537	0.027	0.30462	1.16614
Uncharacterized protein C3orf18 || id:prot-a-314	3301	0.0100089	33.2263	0.1418	0.0246	0.46665	1.15235
Kallikrein-7 || id:prot-a-1666	3301	0.0100153	30.7101	0.1463	0.0264	0.62664	1.15754
Dual specificity protein kinase CLK2 || id:prot-a-586	3301	0.0100199	30.295	-0.404	0.0734	0.0317	0.667644
Galectin-9 || id:prot-a-1732	3301	0.0100216	32.9241	-0.1905	0.0332	0.16545	0.826546
Carbonic anhydrase-related protein 10 || id:prot-a-326	3301	0.0100249	32.5778	-0.1484	0.026	0.64965	0.862086
Diamine acetyltransferase 2 || id:prot-a-2629	3301	0.010029	32.529	0.15	0.0263	0.33528	1.16183
RING finger protein 122 || id:prot-a-2561	3301	0.0100298	30.325	-0.4042	0.0734	0.0317	0.667511
Creatine kinase M-type || id:prot-a-566	3301	0.0100375	33.051	-0.1443	0.0251	0.40526	0.865628
Interleukin-1 receptor-like 1 || id:prot-a-1502	3301	0.0100415	30.5672	-0.596	0.1078	0.01434	0.551011
Signal transducer and activator of transcription 1-alpha/beta || id:prot-a-2868	3301	0.0100467	30.9457	0.2698	0.0485	0.07457	1.3097
N-acetyllactosaminide beta-1,3-N-acetylglucosaminyltransferase 2 || id:prot-a-213	3301	0.0100517	33.7732	-0.1418	0.0244	0.50693	0.867795
Endothelial cell-selective adhesion molecule || id:prot-a-988	3301	0.0100531	30.8084	-0.6755	0.1217	0.01114	0.508902
Desmocollin-3 || id:prot-a-867	3301	0.010064	33.5454	0.1419	0.0245	0.49034	1.15246
Periostin || id:prot-a-2333	3301	0.0100734	30.0218	0.2504	0.0457	0.91191	1.28454
Low-density lipoprotein receptor-related protein 1B || id:prot-a-1779	3301	0.0100802	33.4109	-0.2104	0.0364	0.86898	0.81026
Beta-defensin 119 || id:prot-a-794	3301	0.0100827	30.5498	-0.5997	0.1085	0.01422	0.548976
Dual specificity protein phosphatase 13 isoform A || id:prot-a-873	3301	0.0100847	31.9289	-0.3978	0.0704	0.03295	0.671796
Testican-3 || id:prot-a-2828	3301	0.0100891	33.1675	-0.1578	0.0274	0.28225	0.854021
Chymotrypsinogen B || id:prot-a-714	3301	0.0100892	32.8435	0.1427	0.0249	0.54764	1.15338
Granzyme B || id:prot-a-1298	3301	0.01009	32.5952	0.161	0.0282	0.26469	1.17468
Kallikrein-12 || id:prot-a-1657	3301	0.0101004	32.9494	-0.1458	0.0254	0.61149	0.864331
Cerebral cavernous malformations 2 protein || id:prot-a-412	3301	0.0101282	33.6058	0.1571	0.0271	0.28831	1.17011
Eotaxin || id:prot-a-387	3301	0.0101299	31.8862	-0.2462	0.0436	0.90797	0.781766
Growth factor receptor-bound protein 7 || id:prot-a-1272	3301	0.0101343	30.6409	-0.4063	0.0734	0.0317	0.66611
Platelet-derived growth factor receptor-like protein || id:prot-a-2231	3301	0.0101409	31.8928	0.5269	0.0933	0.01861	1.69367
A disintegrin and metalloproteinase with thrombospondin motifs 6 || id:prot-a-37	3301	0.0101449	32.3182	-0.6441	0.1133	0.01238	0.525135
Phosphoglycerate kinase 1 || id:prot-a-2255	3301	0.0101518	32.6531	0.144	0.0252	0.5722	1.15488
Torsin-1A-interacting protein 1 || id:prot-a-3076	3301	0.010153	34.2177	-0.1439	0.0246	0.4304	0.865974
Interleukin-22 receptor subunit alpha-2 || id:prot-a-1511	3301	0.0101586	31.7203	0.1791	0.0318	0.19726	1.19614
S-formylglutathione hydrolase || id:prot-a-989	3301	0.0101605	31.9244	0.1712	0.0303	0.22311	1.18673
Noggin || id:prot-a-2064	3301	0.0101775	33.2872	0.1627	0.0282	0.25966	1.17668
Complement C1q tumor necrosis factor-related protein 1 || id:prot-a-303	3301	0.0101909	32.9073	-0.2547	0.0444	0.08593	0.775149
galectin 3 || id:prot-b-6	3394	0.0101941	34.29	0.2436	0.0416	0.0949	1.27583
Neural cell adhesion molecule 1 || id:prot-a-2007	3301	0.0101981	32.6727	-0.1429	0.025	0.51725	0.866841
Angiopoietin-related protein 4 || id:prot-a-99	3301	0.0102066	34.2993	-0.1429	0.0244	0.50945	0.866841
Pro-FMRFamide-related neuropeptide FF || id:prot-a-2073	3301	0.0102098	32.4035	-0.4275	0.0751	0.02876	0.652137
Interleukin-36 alpha || id:prot-a-1526	3301	0.0102334	33.4029	-0.1468	0.0254	0.61211	0.863467
Cytochrome c oxidase assembly factor 3 homolog, mitochondrial || id:prot-a-612	3301	0.0102396	33.4485	-0.1469	0.0254	0.61291	0.86338
Protein Z-dependent protease inhibitor || id:prot-a-2689	3301	0.0102406	32.1977	0.446	0.0786	0.02644	1.56205
Beta-1,4-galactosyltransferase 1 || id:prot-a-216	3301	0.0102423	32.3457	-0.2019	0.0355	0.14734	0.817177
Protein Z-dependent protease inhibitor || id:prot-a-2689	3301	0.0102792	34.0321	0.5262	0.0902	0.01892	1.69249
Tyrosine-protein kinase ZAP-70 || id:prot-a-3254	3301	0.0102813	33.5396	-0.1471	0.0254	0.61149	0.863208
Interleukin-5 receptor subunit alpha || id:prot-a-1537	3301	0.0102944	31.1879	0.1452	0.026	0.42344	1.15627
Adrenomedullin || id:prot-a-48	3301	0.0102968	34.8142	-0.1658	0.0281	0.75043	0.847216
Granzyme B || id:prot-a-1299	3301	0.0102973	29.9789	-0.6428	0.1174	0.98738	0.525818
Toll-like receptor 4:Lymphocyte antigen 96 complex || id:prot-a-2991	3301	0.0102985	33.4689	-0.1724	0.0298	0.22296	0.841642
Plasma protease C1 inhibitor || id:prot-a-2701	3301	0.0103083	33.64	0.174	0.03	0.21758	1.19006
Tenascin || id:prot-a-3028	3301	0.0103106	31.733	-0.1459	0.0259	0.58841	0.864244
Proteoglycan 3 || id:prot-a-2362	3301	0.0103202	30.168	0.184	0.0335	0.18761	1.20202
Immunoglobulin lambda-like polypeptide 1 || id:prot-a-1458	3301	0.0103218	32.6828	-0.3453	0.0604	0.04534	0.708008
Kallikrein-6 || id:prot-a-1665	3301	0.0103255	30.9095	-0.1818	0.0327	0.19374	0.833768
Laminin subunit alpha-4 || id:prot-a-1696	3301	0.0103292	33.9813	0.1708	0.0293	0.22988	1.18625
Mannose-binding protein C || id:prot-a-1863	3301	0.0103371	33.9352	-0.2569	0.0441	0.08565	0.773446
Guanylate-binding protein 6 || id:prot-a-1178	3301	0.0103373	33.7223	-0.1475	0.0254	0.61149	0.862862
Cation-independent mannose-6-phosphate receptor || id:prot-a-1445	3301	0.010349	33.8187	-0.3402	0.0585	0.04691	0.711628
Neural cell adhesion molecule L1-like protein || id:prot-a-545	3301	0.010351	32.7006	0.5301	0.0927	0.98123	1.6991
Interleukin-3 receptor subunit alpha || id:prot-a-1530	3301	0.0103568	34.2732	-0.1487	0.0254	0.62573	0.861828
Cyclic AMP-dependent transcription factor ATF-6 alpha || id:prot-a-197	3301	0.0103585	33.0963	0.1467	0.0255	0.59664	1.15801
MAP kinase-activated protein kinase 5 || id:prot-a-1854	3301	0.0103604	34.5989	-0.3841	0.0653	0.03644	0.681063
Cytochrome c oxidase assembly factor 3 homolog, mitochondrial || id:prot-a-612	3301	0.0103663	34.0949	0.1524	0.0261	0.33618	1.16463
Resistin || id:prot-a-2524	3301	0.010371	33.3764	-0.2334	0.0404	0.10654	0.791837
Myeloblastin || id:prot-a-2395	3301	0.0103763	35.988	0.5987	0.0998	0.01469	1.81975
C-X-C motif chemokine 16 || id:prot-a-745	3301	0.0103776	33.6955	-0.1457	0.0251	0.42534	0.864417
PH and SEC7 domain-containing protein 2 || id:prot-a-2399	3301	0.0103826	33.5452	-0.1558	0.0269	0.69009	0.85573
A disintegrin and metalloproteinase with thrombospondin motifs 6 || id:prot-a-37	3301	0.0103914	31.0927	0.1539	0.0276	0.67503	1.16637
Tumor necrosis factor-inducible gene 6 protein || id:prot-a-3031	3301	0.0103919	32.8603	-0.2035	0.0355	0.14711	0.81587
Neutrophil collagenase || id:prot-a-1920	3301	0.0104131	31.3464	0.4619	0.0825	0.02503	1.58709
Protein kinase C iota type || id:prot-a-2371	3301	0.0104191	33.7688	0.3876	0.0667	0.03597	1.47344
Oxidoreductase HTATIP2 || id:prot-a-1389	3301	0.0104238	33.7793	0.1453	0.025	0.55596	1.15639
Galectin-9 || id:prot-a-1732	3301	0.0104419	31.9236	-0.2955	0.0523	0.93613	0.744159
Glutathione S-transferase omega-1 || id:prot-a-1288	3301	0.010449	32.6393	-0.5416	0.0948	0.01814	0.581817
Cadherin-7 || id:prot-a-486	3301	0.0104546	34.8531	0.1777	0.0301	0.20938	1.19447
alpha-2-macroglobulin receptor-associated protein || id:prot-a-1782	3301	0.0104701	35.1818	0.4152	0.07	0.03135	1.51467
Apolipoprotein L1 || id:prot-a-135	3301	0.0104706	29.8098	-0.7409	0.1357	0.00963	0.476685
Myeloblastin || id:prot-a-2396	3301	0.0104711	33.7817	-0.4859	0.0836	0.02269	0.615143
Platelet endothelial cell adhesion molecule || id:prot-a-2245	3301	0.0104905	32.8635	-0.1737	0.0303	0.22404	0.840549
Platelet-activating factor acetylhydrolase IB subunit beta || id:prot-a-2166	3301	0.0104957	31.5938	-0.4047	0.072	0.03314	0.667177
Lactase-phlorizin hydrolase || id:prot-a-1713	3301	0.0105085	34.8137	-0.1894	0.0321	0.17824	0.827455
Contactin-2 || id:prot-a-607	3301	0.0105101	31.6149	-0.307	0.0546	0.05927	0.735651
Activating signal cointegrator 1 complex subunit 1 || id:prot-a-181	3301	0.0105117	33.5121	0.598	0.1033	0.01492	1.81848
Glutamate receptor ionotropic, delta-2 || id:prot-a-1276	3301	0.0105121	33.2072	0.2063	0.0358	0.85567	1.22912
Sushi domain-containing protein 2 || id:prot-a-2902	3301	0.0105124	33.1082	0.145	0.0252	0.50121	1.15604
Ectonucleoside triphosphate diphosphohydrolase 5 || id:prot-a-953	3301	0.0105181	34.3654	0.1489	0.0254	0.38687	1.16056
Plasmin || id:prot-a-2302	3301	0.0105383	30.3986	-0.6947	0.126	0.01104	0.499224
E3 ubiquitin-protein ligase RNF8 || id:prot-a-2573	3301	0.0105475	31.8902	-0.4145	0.0734	0.0317	0.660671
Tapasin || id:prot-a-2926	3301	0.0105516	34.6344	-0.3278	0.0557	0.05178	0.720507
Disintegrin and metalloproteinase domain-containing protein 23 || id:prot-a-28	3301	0.0105714	33.2788	0.2919	0.0506	0.06645	1.33897
Plexin-B2 || id:prot-a-2308	3301	0.0105771	35.096	-0.1641	0.0277	0.73154	0.848657
Serine/threonine-protein kinase 17B || id:prot-a-2878	3301	0.0105862	31.3516	0.1495	0.0267	0.38522	1.16125
Integrin alpha-5 || id:prot-a-1582	3301	0.0105984	32.0442	-0.4155	0.0734	0.0317	0.66001
Calpastatin || id:prot-a-366	3301	0.0106019	35.3311	0.1486	0.025	0.59971	1.16021
Contactin-2 || id:prot-a-607	3301	0.0106212	33.0896	0.4878	0.0848	0.02284	1.62873
PAX-interacting protein 1 || id:prot-a-2189	3301	0.0106381	33.9719	-0.6493	0.1114	0.01278	0.522411
DCN1-like protein 5 || id:prot-a-774	3301	0.0106394	34.3061	-0.1886	0.0322	0.81693	0.828118
Multiple inositol polyphosphate phosphatase 1 || id:prot-a-1903	3301	0.0106456	34.3992	-0.1478	0.0252	0.4204	0.862604
Alpha-(1,6)-fucosyltransferase || id:prot-a-1154	3301	0.0106471	36.2016	0.1793	0.0298	0.20947	1.19638
Disintegrin and metalloproteinase domain-containing protein 23 || id:prot-a-28	3301	0.0106654	30.6512	-0.3427	0.0619	0.04768	0.709851
Suppressor of cytokine signaling 3 || id:prot-a-2797	3301	0.0106762	35.5933	-0.3335	0.0559	0.05055	0.716412
Granzyme A || id:prot-a-1297	3301	0.0106853	34.9451	-0.1602	0.0271	0.70451	0.851973
Vascular endothelial growth factor A, isoform 121 || id:prot-a-3197	3301	0.0106998	34.4864	-0.1474	0.0251	0.43865	0.862949
Low-density lipoprotein receptor-related protein 1B || id:prot-a-1779	3301	0.0107016	34.991	0.1467	0.0248	0.46301	1.15801
Prostate-associated microseminoprotein || id:prot-a-1950	3301	0.0107098	34.1673	-0.1549	0.0265	0.66378	0.856501
Protein EVI2B || id:prot-a-997	3301	0.0107338	30.7283	0.2816	0.0508	0.07301	1.32525
Anosmin-1 || id:prot-a-1606	3301	0.0107388	30.1896	-0.3	0.0546	0.06372	0.740818
PH and SEC7 domain-containing protein 1 || id:prot-a-2398	3301	0.0107572	32.5242	-0.4186	0.0734	0.0317	0.657967
Interleukin-6 receptor subunit beta || id:prot-a-1542	3301	0.0107772	34.0355	-0.1476	0.0253	0.44847	0.862776
Sodium-coupled monocarboxylate transporter 1 || id:prot-a-2760	3301	0.0107862	35.225	-0.2742	0.0462	0.07778	0.76018
Protein CREG1 || id:prot-a-656	3301	0.0107899	34.8136	-0.1953	0.0331	0.17052	0.822588
Glycogen phosphorylase, liver form || id:prot-a-2462	3301	0.0108052	33.2822	0.2798	0.0485	0.07457	1.32287
Calpain-2 catalytic subunit || id:prot-a-354	3301	0.010807	35.4622	-0.1721	0.0289	0.24007	0.841895
Keratinocyte differentiation-associated protein || id:prot-a-1688	3301	0.0108099	36.0261	-0.2761	0.046	0.0768	0.758737
Proteoglycan 3 || id:prot-a-2362	3301	0.0108109	32.1026	-0.7513	0.1326	0.00967	0.471753
Complement component C8 || id:prot-a-322	3301	0.0108337	35.6216	-0.151	0.0253	0.61149	0.859848
Endoplasmic reticulum aminopeptidase 1 || id:prot-a-971	3301	0.0108434	31.0106	0.705	0.1266	0.01103	2.02385
Vitronectin || id:prot-a-3214	3301	0.0108471	36	-0.4122	0.0687	0.03301	0.662192
Lipase member N || id:prot-a-1753	3301	0.0108475	30.8409	-0.7636	0.1375	0.00939	0.465986
GTP-binding protein GEM || id:prot-a-1199	3301	0.0108524	36.0175	-0.4123	0.0687	0.03301	0.662126
Neural cell adhesion molecule L1-like protein || id:prot-a-545	3301	0.0108524	35.1978	-0.2118	0.0357	0.14078	0.809127
Angiopoietin-related protein 1 || id:prot-a-96	3301	0.0108588	34.8982	0.6959	0.1178	0.01134	2.00551
Interleukin-21 || id:prot-a-1506	3301	0.0108693	30.7448	0.1547	0.0279	0.65137	1.16731
Zinc finger protein 276 || id:prot-a-3267	3301	0.0108821	36.9678	0.2049	0.0337	0.15301	1.2274
Fibroblast growth factor 7 || id:prot-a-1097	3301	0.0108918	36.5755	-0.1899	0.0314	0.18538	0.827042
Cadherin-related family member 3 || id:prot-a-488	3301	0.0108993	33.2338	-0.2035	0.0353	0.8441	0.81587
Low affinity immunoglobulin gamma Fc region receptor III-B || id:prot-a-1076	3301	0.0109034	34.9045	-0.1477	0.025	0.50985	0.86269
Axin-2 || id:prot-a-207	3301	0.0109062	32.5591	0.1883	0.033	0.81017	1.2072
GTP-binding protein GEM || id:prot-a-1199	3301	0.0109283	35.535	0.276	0.0463	0.07778	1.31785
Growth factor receptor-bound protein 7 || id:prot-a-1272	3301	0.0109335	31.2762	0.5078	0.0908	0.02167	1.66163
Interleukin-1 receptor-like 1 || id:prot-a-1502	3301	0.0109394	36.435	-0.1503	0.0249	0.58872	0.86045
CREB-binding protein || id:prot-a-655	3301	0.0109483	36.0696	-0.5177	0.0862	0.02086	0.59589
Matrix metalloproteinase-17 || id:prot-a-1917	3301	0.0109534	33.1174	-0.4224	0.0734	0.0317	0.655472
Low affinity immunoglobulin gamma Fc region receptor III-B || id:prot-a-1076	3301	0.0109637	35.4329	-0.1631	0.0274	0.29041	0.849506
Carbohydrate sulfotransferase 11 || id:prot-a-550	3301	0.0109773	36.0876	-0.1646	0.0274	0.28225	0.848233
Integrin alpha-5 || id:prot-a-1582	3301	0.0109773	35.8584	-0.1521	0.0254	0.61291	0.858902
Glycosaminoglycan xylosylkinase || id:prot-a-1046	3301	0.010984	35.9522	0.1505	0.0251	0.41322	1.16242
Endoplasmic reticulum aminopeptidase 2 || id:prot-a-972	3301	0.0109875	32.4303	-0.3041	0.0534	0.06343	0.737787
Cation-independent mannose-6-phosphate receptor || id:prot-a-1445	3301	0.0109911	32.0717	0.5969	0.1054	0.01567	1.81648
Lysosomal acid phosphatase || id:prot-a-19	3301	0.0109921	30.1624	0.5168	0.0941	0.02102	1.67665
Cytoskeleton-associated protein 2 || id:prot-a-564	3301	0.0109949	33.2429	-0.4232	0.0734	0.0317	0.654948
C-C motif chemokine ligand 4 || id:prot-b-50	3394	0.0110045	30.0342	0.753	0.1374	0.0098	2.12336
Protein O-linked-mannose beta-1,4-N-acetylglucosaminyltransferase 2 || id:prot-a-2329	3301	0.0110252	30.0099	-0.1753	0.032	0.23427	0.839205
Serine/threonine-protein kinase MRCK alpha || id:prot-a-475	3301	0.0110263	29.9414	-0.3502	0.064	0.04718	0.704547
Surfeit locus protein 1 || id:prot-a-2900	3301	0.0110282	36.0221	-0.3265	0.0544	0.05472	0.721444
Immunoglobulin lambda-like polypeptide 1 || id:prot-a-1458	3301	0.0110304	35.2751	-0.1663	0.028	0.27511	0.846792
Histone-lysine N-methyltransferase SUV420H2 || id:prot-a-2904	3301	0.0110355	34.4498	-0.4449	0.0758	0.0287	0.640888
Complement C1q tumor necrosis factor-related protein 5 || id:prot-a-305	3301	0.0110422	32.0502	0.1755	0.031	0.23402	1.19184
Transferrin receptor protein 1 || id:prot-a-2959	3301	0.0110527	30.6087	-0.3148	0.0569	0.05928	0.729935
Growth/differentiation factor 11/8 || id:prot-a-1194	3301	0.0110528	30.652	0.1672	0.0302	0.27127	1.18199
AP-4 complex subunit mu-1 || id:prot-a-112	3301	0.0110567	36.3409	-0.1489	0.0247	0.52553	0.861655
C-C motif chemokine 17 || id:prot-a-394	3301	0.0110597	37.3245	-0.1564	0.0256	0.6547	0.855217
C-type mannose receptor 2 || id:prot-a-1938	3301	0.0110607	33.2751	-0.1719	0.0298	0.24931	0.842063
Mannose-binding protein C || id:prot-a-1863	3301	0.0110682	35.9078	0.2337	0.039	0.88558	1.26327
Neural cell adhesion molecule 1 || id:prot-a-2007	3301	0.0110814	36.6878	-0.1805	0.0298	0.21727	0.834853
Leukocyte immunoglobulin-like receptor subfamily B member 2 || id:prot-a-1744	3301	0.0110918	30.9261	0.4549	0.0818	0.02756	1.57602
Serine protease inhibitor Kazal-type 6 || id:prot-a-2820	3301	0.0110923	35.8075	0.149	0.0249	0.51356	1.16067
Cysteine-rich with EGF-like domain protein 1 || id:prot-a-657	3301	0.0110979	34.6898	0.5024	0.0853	0.02249	1.65268
C-C motif chemokine 3-like 1 || id:prot-a-408	3301	0.0111044	35.2539	-0.19	0.032	0.81016	0.826959
Complement component C8 || id:prot-a-322	3301	0.0111124	32.8145	-0.464	0.081	0.02651	0.628764
MHC class I polypeptide-related sequence B || id:prot-a-1898	3301	0.0111322	36.3165	-0.1603	0.0266	0.31728	0.851888
Calcineurin subunit B type 1 || id:prot-a-2350	3301	0.0111347	36.193	-0.1498	0.0249	0.45639	0.86088
Low affinity immunoglobulin gamma Fc region receptor II-a || id:prot-a-1074	3301	0.0111438	35.5787	0.5929	0.0994	0.01611	1.80923
Matrilin-3 || id:prot-a-1858	3301	0.0111487	31.8866	-1.1384	0.2016	0.00432	0.320331
Beta-defensin 1 || id:prot-a-804	3301	0.0111735	35.9048	0.151	0.0252	0.42945	1.163
Calpain-2 catalytic subunit || id:prot-a-354	3301	0.0111744	36.3987	0.4006	0.0664	0.03612	1.49272
Multimerin-2 || id:prot-a-1922	3301	0.0111803	32.0297	0.3939	0.0696	0.03743	1.48275
Tapasin || id:prot-a-2926	3301	0.0111823	30.1454	-0.375	0.0683	0.04148	0.687289
Ubiquitin-like protein ISG15 || id:prot-a-1573	3301	0.0112069	37.3775	0.1828	0.0299	0.2131	1.20057
Angiopoietin-1 receptor, soluble || id:prot-a-2944	3301	0.01121	30.7356	-0.1702	0.0307	0.26228	0.843496
TNF receptor superfamily member 10b || id:prot-b-18	3394	0.0112108	31.1638	0.738	0.1322	0.0104	2.09175
3-hydroxyanthranilate 3,4-dioxygenase || id:prot-a-1306	3301	0.0112115	31.1581	-0.6676	0.1196	0.01274	0.512938
C-C motif chemokine 3-like 1 || id:prot-a-408	3301	0.0112142	33.906	-0.4274	0.0734	0.0317	0.652203
PH and SEC7 domain-containing protein 2 || id:prot-a-2399	3301	0.0112151	35.7102	0.5432	0.0909	0.01938	1.72151
Protachykinin-1 || id:prot-a-2920	3301	0.0112246	35.0214	-0.2018	0.0341	0.16506	0.817258
Cytoskeleton-associated protein 2 || id:prot-a-564	3301	0.0112476	35.7678	0.1543	0.0258	0.38257	1.16684
Advanced glycosylation end product-specific receptor, soluble || id:prot-a-54	3301	0.0112499	35.2313	-0.1751	0.0295	0.75795	0.839373
Epididymal-specific lipocalin-10 || id:prot-a-1707	3301	0.0112538	37.0029	-0.1539	0.0253	0.61149	0.857358
Augurin || id:prot-a-310	3301	0.011261	37.8427	0.1501	0.0244	0.50945	1.16195
Nidogen-1 || id:prot-a-2049	3301	0.0112756	30.3358	-0.7777	0.1412	0.00941	0.459462
Protein Z-dependent protease inhibitor || id:prot-a-2689	3301	0.0112769	35.26	0.4311	0.0726	0.03132	1.53895
Contactin-5 || id:prot-a-609	3301	0.0112787	36.8027	-0.2827	0.0466	0.9236	0.753746
Ribonuclease K6 || id:prot-a-2557	3301	0.0112835	31.8253	-0.2753	0.0488	0.081	0.759344
Galanin-like peptide || id:prot-a-1174	3301	0.0112958	36.3106	-0.1633	0.0271	0.30454	0.849336
Complement C1q tumor necrosis factor-related protein 1 || id:prot-a-303	3301	0.0113023	30.6718	0.1739	0.0314	0.75126	1.18994
Periostin || id:prot-a-2333	3301	0.011304	30.3532	-0.3526	0.064	0.04774	0.702858
Multimerin-2 || id:prot-a-1922	3301	0.0113044	32.9529	-0.1504	0.0262	0.48882	0.860364
Sialic acid-binding Ig-like lectin 8 || id:prot-a-2730	3301	0.0113058	37.9941	0.1504	0.0244	0.50976	1.1623
Fibroblast growth factor 7 || id:prot-a-1097	3301	0.0113099	32.5288	-0.5692	0.0998	0.01777	0.565978
Proteoglycan 3 || id:prot-a-2362	3301	0.0113123	36.6292	-0.1507	0.0249	0.46926	0.860106
Protein FAM189A2 || id:prot-a-1038	3301	0.0113124	32.08	-0.6876	0.1214	0.01211	0.502781
Kunitz-type protease inhibitor 2 || id:prot-a-2824	3301	0.0113206	35.7039	-0.4834	0.0809	0.02484	0.616683
CUB and sushi domain-containing protein 1 || id:prot-a-690	3301	0.0113282	33.5122	-0.3045	0.0526	0.06536	0.737492
Cochlin || id:prot-a-613	3301	0.0113364	37.1707	0.1512	0.0248	0.45457	1.16323
Galanin peptides || id:prot-a-1166	3301	0.0113411	37.0442	-0.3311	0.0544	0.05472	0.718133
E3 ubiquitin-protein ligase RNF8 || id:prot-a-2573	3301	0.011353	35.817	-0.1568	0.0262	0.36173	0.854875
Cell growth regulator with EF hand domain protein 1 || id:prot-a-532	3301	0.0114014	36.84	0.1657	0.0273	0.70585	1.18022
Galanin-like peptide || id:prot-a-1174	3301	0.0114212	36.9063	-0.5747	0.0946	0.9824	0.562874
Alpha-amylase 1 || id:prot-a-89	3301	0.0114223	38.7004	-0.4392	0.0706	0.03054	0.644552
Kinetochore protein NDC80 homolog || id:prot-a-2018	3301	0.011442	30.0984	0.5168	0.0942	0.0219	1.67665
Proenkephalin-A || id:prot-a-2247	3301	0.011444	32.1987	0.5141	0.0906	0.02214	1.67213
Alpha-amylase 1 || id:prot-a-89	3301	0.0114565	29.8662	0.523	0.0957	0.0214	1.68708
Neuropeptide W || id:prot-a-2082	3301	0.0114637	38.9625	-0.1754	0.0281	0.75237	0.839121
Dual specificity mitogen-activated protein kinase kinase 4 || id:prot-a-1842	3301	0.0114654	31.6549	-0.6639	0.118	0.01318	0.51484
Peptidyl-glycine alpha-amidating monooxygenase || id:prot-a-2172	3301	0.0114697	34.8112	0.5611	0.0951	0.01856	1.7526
C-C motif chemokine 15 || id:prot-a-391	3301	0.0114723	37.1005	0.5086	0.0835	0.02269	1.66296
Immunoglobulin lambda-like polypeptide 1 || id:prot-a-1458	3301	0.0114745	37.8626	-0.1606	0.0261	0.66601	0.851633
Granulysin || id:prot-a-1228	3301	0.0114753	30.1466	0.3794	0.0691	0.04159	1.46141
TNF receptor superfamily member 11b || id:prot-b-83	3394	0.0114947	38.6427	0.1523	0.0245	0.5471	1.16451
Granulysin || id:prot-a-1228	3301	0.0114973	35.1569	-0.1678	0.0283	0.28591	0.845523
Axin-2 || id:prot-a-207	3301	0.0115084	37.335	-0.1552	0.0254	0.60539	0.856244
Endothelial cell-selective adhesion molecule || id:prot-a-988	3301	0.0115117	37.156	0.2615	0.0429	0.09278	1.29888
Urea transporter 2 || id:prot-a-2747	3301	0.0115291	31.6846	-0.5218	0.0927	0.02164	0.593451
Granzyme B || id:prot-a-1299	3301	0.0115292	37.2446	-0.1721	0.0282	0.26469	0.841895
Inducible T-cell costimulator || id:prot-a-1403	3301	0.0115307	29.9874	-0.6982	0.1275	0.01197	0.49748
Selenoprotein S || id:prot-a-3201	3301	0.0115643	36.8622	0.3825	0.063	0.04122	1.46594
Epiregulin || id:prot-a-977	3301	0.0115701	38.036	0.1548	0.0251	0.59265	1.16742
Colipase || id:prot-a-592	3301	0.0115871	38.0745	-0.2172	0.0352	0.14336	0.804769
Trefoil factor 1 || id:prot-a-2951	3301	0.0115954	35.5452	0.1568	0.0263	0.38088	1.16976
Endothelin-converting enzyme 1 || id:prot-a-884	3301	0.0116059	38.2149	0.1564	0.0253	0.38701	1.16929
Cystatin-F || id:prot-a-705	3301	0.0116269	38.2231	-0.1694	0.0274	0.28225	0.844171
Suppressor of cytokine signaling 3 || id:prot-a-2797	3301	0.0116271	31.1009	0.4138	0.0742	0.03519	1.51255
rRNA methyltransferase 3, mitochondrial || id:prot-a-2575	3301	0.0116379	35.2833	-0.4354	0.0733	0.0317	0.647006
Low affinity immunoglobulin gamma Fc region receptor II-b || id:prot-a-1075	3301	0.0116507	37.456	-0.377	0.0616	0.04282	0.685916
Retinal rod rhodopsin-sensitive cGMP 3',5'-cyclic phosphodiesterase subunit delta || id:prot-a-2222	3301	0.0116558	32.5571	-0.1843	0.0323	0.78004	0.831686
CD177 antigen || id:prot-a-420	3301	0.0116589	32.8491	0.478	0.0834	0.0262	1.61285
Polypeptide N-acetylgalactosaminyltransferase 1 || id:prot-a-1170	3301	0.0116614	38.0353	0.1696	0.0275	0.28253	1.18483
Carbonic anhydrase 9 || id:prot-a-334	3301	0.0116649	37.0603	0.1735	0.0285	0.26284	1.18946
L-Selectin || id:prot-a-2666	3301	0.0116724	31.8055	-0.2504	0.0444	0.10387	0.778489
Integrin alpha-5 || id:prot-a-1582	3301	0.011694	37.3232	-0.1845	0.0302	0.2203	0.83152
Trypsin-3 || id:prot-a-2393	3301	0.0116956	39.3059	-0.2257	0.036	0.1323	0.797957
CREB-binding protein || id:prot-a-655	3301	0.0117046	38.059	0.2844	0.0461	0.07852	1.32896
Oxysterols receptor LXR-beta || id:prot-a-2087	3301	0.011725	37.907	-0.157	0.0255	0.61028	0.854704
PR domain zinc finger protein 1 || id:prot-a-2357	3301	0.0117557	33.8391	-0.5567	0.0957	0.01934	0.573097
Killer cell immunoglobulin-like receptor 2DS2 || id:prot-a-1645	3301	0.0117708	29.8404	-0.1535	0.0281	0.51477	0.857701
Thioredoxin domain-containing protein 12 || id:prot-a-3123	3301	0.0117733	29.9402	-0.1647	0.0301	0.31837	0.848148
Phosphatidylinositol 4-phosphate 3-kinase C2 domain-containing subunit alpha || id:prot-a-2269	3301	0.0117782	39.9029	0.1535	0.0243	0.50786	1.16591
Matrix metalloproteinase-9 || id:prot-a-1921	3301	0.011782	37.4256	0.156	0.0255	0.41095	1.16883
Granzyme A || id:prot-a-1297	3301	0.0117908	38.9097	-0.1784	0.0286	0.24551	0.836608
Programmed cell death 1 ligand 2 || id:prot-a-2215	3301	0.0118131	38.2419	-0.1546	0.025	0.44638	0.856758
ER membrane protein complex subunit 4 || id:prot-a-936	3301	0.0118151	40.4825	-0.2755	0.0433	0.08507	0.759192
C-reactive protein || id:prot-a-670	3301	0.0118182	39.3781	-0.1619	0.0258	0.34328	0.850526
Sodium-coupled monocarboxylate transporter 1 || id:prot-a-2760	3301	0.0118241	38.2076	0.191	0.0309	0.20345	1.21046
Ectonucleoside triphosphate diphosphohydrolase 5 || id:prot-a-953	3301	0.0118498	38.3213	0.5169	0.0835	0.02269	1.67682
Prostate-associated microseminoprotein || id:prot-a-1950	3301	0.0118518	39.1229	-0.162	0.0259	0.34444	0.850441
Transmembrane protein 2 || id:prot-a-3009	3301	0.0118563	39.2588	0.1698	0.0271	0.71069	1.18507
Prostate-associated microseminoprotein || id:prot-a-1950	3301	0.0118599	39.5293	0.1773	0.0282	0.25229	1.19399
Cyclic AMP-responsive element-binding protein 3-like protein 4 || id:prot-a-654	3301	0.0118633	39.0857	-0.1688	0.027	0.70451	0.844678
Segment polarity protein dishevelled homolog DVL-2 || id:prot-a-878	3301	0.0118771	40.2175	-0.1763	0.0278	0.25723	0.838366
DCN1-like protein 5 || id:prot-a-774	3301	0.0118851	36.0327	-0.44	0.0733	0.0317	0.644036
Matrix metalloproteinase-17 || id:prot-a-1917	3301	0.0118869	37.4852	-0.1849	0.0302	0.22404	0.831187
MICOS complex subunit MIC10 || id:prot-a-1902	3301	0.0118977	39.4867	-0.4317	0.0687	0.03301	0.649404
TNF receptor superfamily member 11b || id:prot-b-83	3394	0.0118992	33.9724	-1.2071	0.2071	0.0041	0.299063
C-C motif chemokine 17 || id:prot-a-394	3301	0.0119041	38.8421	-0.397	0.0637	0.03931	0.672334
Polypeptide N-acetylgalactosaminyltransferase 1 || id:prot-a-1170	3301	0.0119076	40.4008	-0.1856	0.0292	0.77778	0.830606
DnaJ homolog subfamily B member 11 || id:prot-a-836	3301	0.0119088	38.5457	-0.2769	0.0446	0.08486	0.75813
Immunoglobulin superfamily containing leucine-rich repeat protein 2 || id:prot-a-1576	3301	0.0119134	34.0564	0.5153	0.0883	0.02296	1.67414
Aurora kinase B || id:prot-a-205	3301	0.0119365	39.0379	-0.1587	0.0254	0.61415	0.853252
Matrilin-3 || id:prot-a-1858	3301	0.0119513	37.6882	-0.1854	0.0302	0.22404	0.830772
Granulysin || id:prot-a-1228	3301	0.0119581	38.6717	-0.2133	0.0343	0.15564	0.807914
DNA-directed RNA polymerases I and III subunit RPAC1 || id:prot-a-2324	3301	0.011959	40.8686	0.2148	0.0336	0.15301	1.23961
Beta-defensin 119 || id:prot-a-794	3301	0.0119617	36.4413	-0.1811	0.03	0.23992	0.834352
Scavenger receptor cysteine-rich type 1 protein M130 || id:prot-a-419	3301	0.0119727	39.22	-0.1741	0.0278	0.27087	0.840213
Cation-dependent mannose-6-phosphate receptor || id:prot-a-1823	3301	0.0119969	39.4463	-0.1589	0.0253	0.61149	0.853082
Polypeptide N-acetylgalactosaminyltransferase 1 || id:prot-a-1170	3301	0.0119988	39.774	-0.1892	0.03	0.21294	0.827621
Collectin-10 || id:prot-a-627	3301	0.012001	36.751	-0.1558	0.0257	0.44711	0.85573
DNA-directed RNA polymerases I and III subunit RPAC1 || id:prot-a-2324	3301	0.0120049	38.9278	-0.1591	0.0255	0.61344	0.852911
Delta-like protein 1 || id:prot-a-831	3301	0.0120419	32.6791	0.1795	0.0314	0.75126	1.19662
Augurin || id:prot-a-310	3301	0.0120423	36.4099	-0.4429	0.0734	0.0317	0.642171
Leucine-rich repeat and transmembrane domain-containing protein 2 || id:prot-a-1800	3301	0.0120462	39.5457	-0.1591	0.0253	0.60979	0.852911
Palmitoyl-protein thioesterase 1 || id:prot-a-2351	3301	0.0120625	38.429	0.2802	0.0452	0.08385	1.32339
Bone sialoprotein 2 || id:prot-a-1395	3301	0.0120673	38.6667	-0.1567	0.0252	0.56541	0.854961
N-acetyl-D-glucosamine kinase || id:prot-a-1995	3301	0.0120733	31.9026	-0.2248	0.0398	0.13869	0.798676
C-type mannose receptor 2 || id:prot-a-1938	3301	0.0120882	39.7433	-0.2238	0.0355	0.14038	0.799475
Sorting nexin-7 || id:prot-a-2795	3301	0.012093	41.3265	0.216	0.0336	0.15301	1.2411
Uncharacterized protein C3orf18 || id:prot-a-314	3301	0.0121022	36.591	-0.444	0.0734	0.0317	0.641465
Carbohydrate sulfotransferase 11 || id:prot-a-550	3301	0.0121378	37.0246	-0.244	0.0401	0.11521	0.783488
Stromal interaction molecule 1 || id:prot-a-2875	3301	0.0121513	36.7395	-0.4449	0.0734	0.0317	0.640888
Platelet-derived growth factor receptor-like protein || id:prot-a-2231	3301	0.0121602	40.6573	-0.183	0.0287	0.23838	0.832768
Microfibrillar-associated protein 2 || id:prot-a-1885	3301	0.0121797	38.8982	0.1896	0.0304	0.21611	1.20877
Granzyme B || id:prot-a-1298	3301	0.0121805	38.8513	-0.1658	0.0266	0.33132	0.847216
Glycolipid transfer protein domain-containing protein 2 || id:prot-a-1223	3301	0.0121947	30.9978	-0.309	0.0555	0.06856	0.734181
Beta-defensin 119 || id:prot-a-794	3301	0.0122108	42.423	0.637	0.0978	0.01528	1.8908
Protein shisa-3 homolog || id:prot-a-2720	3301	0.0122316	35.4647	0.1596	0.0268	0.40049	1.17304
Cell growth regulator with EF hand domain protein 1 || id:prot-a-532	3301	0.0122326	30.3772	-0.4773	0.0866	0.02761	0.620456
Tapasin-related protein || id:prot-a-2927	3301	0.0122374	38.3884	0.2974	0.048	0.07477	1.34635
alpha-2-macroglobulin receptor-associated protein || id:prot-a-1782	3301	0.012239	42.1096	0.3303	0.0509	0.05965	1.39139
Protein-tyrosine sulfotransferase 2 || id:prot-a-3093	3301	0.0122427	40.5431	-0.1872	0.0294	0.77445	0.829278
Endothelin-2 || id:prot-a-892	3301	0.0122478	40.8154	-0.1808	0.0283	0.75032	0.834602
Ubiquitin carboxyl-terminal hydrolase 25 || id:prot-a-3180	3301	0.0122479	30.058	-0.1568	0.0286	0.46966	0.854875
Corneodesmosin || id:prot-a-500	3301	0.0122761	40.3765	0.3139	0.0494	0.06675	1.36875
Haptoglobin || id:prot-a-1369	3301	0.0122876	30.4348	0.4932	0.0894	0.02593	1.63755
Lysosomal Pro-X carboxypeptidase || id:prot-a-2356	3301	0.0122882	40.7224	0.1991	0.0312	0.19177	1.2203
Carbonic anhydrase 9 || id:prot-a-334	3301	0.0123051	29.7249	0.1592	0.0292	0.41488	1.17257
Leukocyte immunoglobulin-like receptor subfamily B member 4 || id:prot-a-1746	3301	0.012338	39.7404	0.1576	0.025	0.45966	1.1707
RING finger protein 122 || id:prot-a-2561	3301	0.0123398	39.8502	0.1938	0.0307	0.79279	1.21385
Leukocyte immunoglobulin-like receptor subfamily A member 6 || id:prot-a-1741	3301	0.0123493	37.9519	-0.3838	0.0623	0.04384	0.681268
Matrilin-3 || id:prot-a-1858	3301	0.0123598	37.4718	-0.4487	0.0733	0.0317	0.638458
Protein C-ets-2 || id:prot-a-994	3301	0.0123678	34.1786	-0.4905	0.0839	0.0264	0.61232
C-C motif chemokine 22 || id:prot-a-398	3301	0.0123776	39.2478	-0.3809	0.0608	0.04465	0.683246
Thioredoxin domain-containing protein 5 || id:prot-a-3124	3301	0.0123855	32.5143	-0.4824	0.0846	0.02736	0.6173
Granzyme B || id:prot-a-1298	3301	0.0123942	39.7438	0.3398	0.0539	0.05691	1.40467
Creatine kinase M-type || id:prot-a-566	3301	0.0123955	37.8364	0.2442	0.0397	0.11781	1.2766
Kinetochore protein NDC80 homolog || id:prot-a-2018	3301	0.012426	37.6725	-0.4499	0.0733	0.0317	0.637692
Cerebral cavernous malformations 2 protein || id:prot-a-412	3301	0.012426	37.6725	-0.4499	0.0733	0.0317	0.637692
Cytohesin-4 || id:prot-a-760	3301	0.0124326	39.3042	-0.3166	0.0505	0.06643	0.728622
Cerebellin-4 || id:prot-a-372	3301	0.0124423	41.6896	-0.1866	0.0289	0.23292	0.829776
Sushi, von Willebrand factor type A, EGF and pentraxin domain-containing protein 1 || id:prot-a-2906	3301	0.0124895	41.2276	0.1907	0.0297	0.22021	1.2101
Granulins || id:prot-a-1277	3301	0.012491	40.718	-0.2763	0.0433	0.08989	0.758585
Proactivator polypeptide-like 1 || id:prot-a-2397	3301	0.012491	40.028	0.1607	0.0254	0.59031	1.17433
Alpha-(1,6)-fucosyltransferase || id:prot-a-1154	3301	0.0124936	41.0722	-0.1756	0.0274	0.28225	0.838953
Plasmin || id:prot-a-2302	3301	0.0124991	40.7285	-0.1621	0.0254	0.61028	0.850356
Leukocyte immunoglobulin-like receptor subfamily A member 4 || id:prot-a-1738	3301	0.0125134	34.931	-0.5136	0.0869	0.02431	0.598338
Killer cell immunoglobulin-like receptor 2DS2 || id:prot-a-1645	3301	0.012522	38.7951	-0.1744	0.028	0.28988	0.839961
Ubiquitin-like protein ISG15 || id:prot-a-1573	3301	0.0125397	39.7276	-0.803	0.1274	0.00982	0.447983
Apolipoprotein L1 || id:prot-a-135	3301	0.0125452	41.126	-0.1584	0.0247	0.50098	0.853508
ERO1-like protein alpha || id:prot-a-982	3301	0.0125454	40.8794	-0.1624	0.0254	0.61028	0.850101
Calcineurin subunit B type 1 || id:prot-a-2350	3301	0.0125589	38.0755	-0.4523	0.0733	0.0317	0.636163
Endoplasmic reticulum aminopeptidase 1 || id:prot-a-971	3301	0.0125637	41.9697	0.4049	0.0625	0.03991	1.49915
Protein FAM3B || id:prot-a-1049	3301	0.0125638	41.6246	0.2071	0.0321	0.17823	1.23011
Multiple inositol polyphosphate phosphatase 1 || id:prot-a-1903	3301	0.012573	40.8566	0.3164	0.0495	0.06733	1.37218
Myeloblastin || id:prot-a-2396	3301	0.012573	37.5053	-0.1825	0.0298	0.25251	0.833185
Protein CEI || id:prot-a-316	3301	0.0125958	39.4433	0.6406	0.102	0.01559	1.89762
Uncharacterized protein C3orf18 || id:prot-a-314	3301	0.0126148	30.97	-0.1625	0.0292	0.39445	0.850016
SPARC-like protein 1 || id:prot-a-2811	3301	0.0126312	41.4381	0.159	0.0247	0.51359	1.17234
Leucine-rich repeat and transmembrane domain-containing protein 2 || id:prot-a-1800	3301	0.0126315	40.7298	-0.2055	0.0322	0.81693	0.81424
Beta-crystallin B2 || id:prot-a-674	3301	0.012633	37.8202	-0.1642	0.0267	0.62539	0.848572
Kinetochore protein NDC80 homolog || id:prot-a-2018	3301	0.0126525	41.6612	0.1633	0.0253	0.38701	1.17739
A disintegrin and metalloproteinase with thrombospondin motifs 13 || id:prot-a-32	3301	0.0126624	38.8622	0.3011	0.0483	0.07554	1.35134
Sialic acid-binding Ig-like lectin 9 || id:prot-a-2731	3301	0.0127203	30.1821	-0.3115	0.0567	0.07052	0.732348
Platelet endothelial cell adhesion molecule || id:prot-a-2245	3301	0.0127205	38.5653	-0.4552	0.0733	0.0317	0.634321
P-selectin || id:prot-a-2667	3301	0.0127213	41.2541	-0.3417	0.0532	0.05782	0.710561
Endothelial cell-selective adhesion molecule || id:prot-a-987	3301	0.0127392	40.1991	0.2739	0.0432	0.09368	1.31508
Glycolipid transfer protein domain-containing protein 2 || id:prot-a-1223	3301	0.0127699	40.2568	0.1656	0.0261	0.36896	1.1801
T-cell surface glycoprotein CD3 epsilon chain || id:prot-a-445	3301	0.0127904	37.6582	-0.2111	0.0344	0.17367	0.809693
CUB and sushi domain-containing protein 1 || id:prot-a-690	3301	0.0127953	42.9992	-0.16	0.0244	0.50963	0.852144
Galanin-like peptide || id:prot-a-1174	3301	0.0127954	42.9992	-0.16	0.0244	0.50945	0.852144
Transmembrane protein 2 || id:prot-a-3009	3301	0.0128016	40.6659	0.1607	0.0252	0.45371	1.17433
Serine protease inhibitor Kazal-type 2 || id:prot-a-2818	3301	0.0128043	38.9548	-0.1629	0.0261	0.40651	0.849676
Angiopoietin-related protein 4 || id:prot-a-99	3301	0.0128425	39.2051	-0.206	0.0329	0.81414	0.813833
Trefoil factor 1 || id:prot-a-2951	3301	0.0128446	38.1481	0.6757	0.1094	0.01427	1.96541
S-formylglutathione hydrolase || id:prot-a-989	3301	0.0128495	37.3393	-0.2597	0.0425	0.10663	0.771283
Cation-independent mannose-6-phosphate receptor || id:prot-a-1445	3301	0.0128505	40.6406	0.2244	0.0352	0.15014	1.25157
Cerebral cavernous malformations 2 protein || id:prot-a-412	3301	0.0128805	41.7671	-0.1648	0.0255	0.61344	0.848063
Retinal rod rhodopsin-sensitive cGMP 3',5'-cyclic phosphodiesterase subunit delta || id:prot-a-2222	3301	0.0128902	42.0966	-0.1648	0.0254	0.61265	0.848063
MAP kinase-activated protein kinase 5 || id:prot-a-1854	3301	0.0129152	43.4048	-0.168	0.0255	0.64561	0.845354
Rho GTPase-activating protein 30 || id:prot-a-149	3301	0.0129192	41.8113	-0.172	0.0266	0.32209	0.841979
Peptidyl-glycine alpha-amidating monooxygenase || id:prot-a-2172	3301	0.0129246	38.7036	-0.6215	0.0999	0.01702	0.537138
Interleukin-1 Receptor accessory protein || id:prot-a-1499	3301	0.0129529	36.9618	0.2596	0.0427	0.1077	1.29641
P-selectin || id:prot-a-2667	3301	0.0129531	42.5828	-0.1788	0.0274	0.28225	0.836273
Cathepsin F || id:prot-a-722	3301	0.0129577	42.4566	-0.1642	0.0252	0.59849	0.848572
Cation-dependent mannose-6-phosphate receptor || id:prot-a-1823	3301	0.0129619	39.2973	-0.4595	0.0733	0.0317	0.631599
Chymotrypsinogen B || id:prot-a-714	3301	0.0129689	39.3294	0.1618	0.0258	0.54802	1.17563
Interleukin-22 receptor subunit alpha-2 || id:prot-a-1511	3301	0.0129728	41.5137	0.2152	0.0334	0.16843	1.24011
Apolipoprotein L1 || id:prot-a-135	3301	0.0129831	43.4523	0.1615	0.0245	0.46665	1.17527
Complement C1q tumor necrosis factor-related protein 5 || id:prot-a-305	3301	0.0129859	41.6682	0.2156	0.0334	0.16786	1.24061
GDNF family receptor alpha-like || id:prot-a-1204	3301	0.0129952	42.8782	0.1768	0.027	0.29474	1.19339
Sorting nexin-7 || id:prot-a-2795	3301	0.0130012	36.2791	-0.6228	0.1034	0.01705	0.53644
Leucine-rich repeat serine/threonine-protein kinase 2 || id:prot-a-1791	3301	0.0130015	39.4172	-0.4602	0.0733	0.0317	0.631157
Beta-1,4-galactosyltransferase 6 || id:prot-a-220	3301	0.0130192	43.7178	0.443	0.067	0.03435	1.55737
ADP-ribosyl cyclase/cyclic ADP-ribose hydrolase 1 || id:prot-a-444	3301	0.0130276	40.0366	-0.3942	0.0623	0.04384	0.674219
Killer cell immunoglobulin-like receptor 2DS2 || id:prot-a-1645	3301	0.0130349	42.582	-0.1664	0.0255	0.62091	0.846707
Vascular cell adhesion protein 1 || id:prot-a-3193	3301	0.01304	41.3997	-0.1615	0.0251	0.50454	0.850867
Transferrin receptor protein 1 || id:prot-a-2959	3301	0.0130519	43.8521	0.2278	0.0344	0.85248	1.25583
Osteocalcin || id:prot-a-246	3301	0.0131081	43.4172	0.2069	0.0314	0.81128	1.22986
Ubiquitin-like protein ISG15 || id:prot-a-1573	3301	0.013123	42.25	0.1664	0.0256	0.38586	1.18105
C-C motif chemokine 25 || id:prot-a-403	3301	0.0131283	41.9945	-0.1646	0.0254	0.58786	0.848233
Advanced glycosylation end product-specific receptor, soluble || id:prot-a-54	3301	0.0131542	43.1211	-0.2167	0.033	0.16843	0.805171
Lipase member N || id:prot-a-1753	3301	0.0131656	42.2825	-0.3908	0.0601	0.04514	0.676515
C-X-C motif chemokine 16 || id:prot-a-745	3301	0.0131684	41.375	-0.1949	0.0303	0.22311	0.822917
Sushi, von Willebrand factor type A, EGF and pentraxin domain-containing protein 1 || id:prot-a-2907	3301	0.0131797	43.7948	0.1714	0.0259	0.66027	1.18697
Sorting nexin-7 || id:prot-a-2795	3301	0.0131829	39.9672	-0.4634	0.0733	0.0317	0.629141
Cytoskeleton-associated protein 2 || id:prot-a-564	3301	0.0132036	43.414	-0.1667	0.0253	0.61149	0.846454
Kelch-like protein 13 || id:prot-a-1655	3301	0.0132057	40.0363	-0.4638	0.0733	0.0317	0.628889
ADP-ribosyl cyclase/cyclic ADP-ribose hydrolase 1 || id:prot-a-444	3301	0.0132097	42.335	-0.1991	0.0306	0.21124	0.819468
Resistin || id:prot-a-2524	3301	0.0132298	41.9477	0.4171	0.0644	0.03959	1.51755
Heparin-binding EGF-like growth factor || id:prot-a-1313	3301	0.013232	41.8737	-0.1896	0.0293	0.24318	0.82729
Discoidin, CUB and LCCL domain-containing protein 2 || id:prot-a-766	3301	0.0132361	42.8045	0.5463	0.0835	0.02269	1.72685
Nidogen-1 || id:prot-a-2049	3301	0.0132457	43.1147	0.1786	0.0272	0.70585	1.19554
Voltage-dependent calcium channel subunit alpha-2/delta-3 || id:prot-a-335	3301	0.0133194	43.0464	0.8608	0.1312	0.00907	2.36505
Noggin || id:prot-a-2064	3301	0.0133356	40.7429	0.3383	0.053	0.06212	1.40256
Ferritin || id:prot-a-1148	3301	0.0133727	45.0109	-0.1637	0.0244	0.47792	0.848997
Insulin-like growth factor I || id:prot-a-1443	3301	0.013408	43.8444	0.1662	0.0251	0.41457	1.18081
Calcineurin subunit B type 1 || id:prot-a-2350	3301	0.0134095	43.6952	-0.1679	0.0254	0.61028	0.845438
Complement C4 || id:prot-a-315	3301	0.0134153	35.1611	0.4216	0.0711	0.03928	1.5244
Diamine acetyltransferase 2 || id:prot-a-2629	3301	0.0134162	43.7068	-0.3213	0.0486	0.06986	0.725206
C-C motif chemokine 17 || id:prot-a-394	3301	0.0134171	39.338	-0.2352	0.0375	0.14121	0.790413
Tumor necrosis factor-inducible gene 6 protein || id:prot-a-3031	3301	0.0134173	43.1837	0.1886	0.0287	0.25222	1.20756
Bone sialoprotein 2 || id:prot-a-1395	3301	0.01343	43.8952	-0.2405	0.0363	0.13407	0.786235
Transmembrane protein 87B || id:prot-a-3016	3301	0.0134372	44.9721	0.1643	0.0245	0.46665	1.17857
Aurora kinase B || id:prot-a-205	3301	0.0134574	40.7995	-0.4682	0.0733	0.0317	0.626128
Fibroblast growth factor 7 || id:prot-a-1097	3301	0.013459	36.0435	-0.1657	0.0276	0.42998	0.8473
Epiphycan || id:prot-a-970	3301	0.0134622	42.729	-0.2046	0.0313	0.20133	0.814973
Peptidyl-glycine alpha-amidating monooxygenase || id:prot-a-2172	3301	0.0134657	46.0944	-0.1901	0.028	0.75237	0.826876
Microfibrillar-associated protein 2 || id:prot-a-1885	3301	0.0134677	43.2947	-0.3007	0.0457	0.08104	0.7403
C-C motif chemokine 25 || id:prot-a-403	3301	0.0134685	41.4635	-0.1642	0.0255	0.48491	0.848572
Calcium/calmodulin-dependent protein kinase type 1 || id:prot-a-346	3301	0.013476	40.2304	0.6514	0.1027	0.01614	1.91822
Dickkopf-related protein 1 || id:prot-a-821	3301	0.0134849	43.7068	0.1666	0.0252	0.41587	1.18128
CREB-binding protein || id:prot-a-655	3301	0.0135191	45.2462	0.1648	0.0245	0.46665	1.17916
Matrix metalloproteinase-9 || id:prot-a-1921	3301	0.0135312	41.6151	0.1974	0.0306	0.22364	1.21823
Interleukin-17 receptor A || id:prot-a-1486	3301	0.0135463	44.4085	0.1646	0.0247	0.49754	1.17892
Protein shisa-3 homolog || id:prot-a-2720	3301	0.0135547	46.0239	-0.1791	0.0264	0.69676	0.836022
alpha-2-macroglobulin receptor-associated protein || id:prot-a-1781	3301	0.0135749	45.8622	0.7639	0.1128	0.01177	2.14663
Dickkopf-related protein 4 || id:prot-a-823	3301	0.0135822	44.0222	0.1672	0.0252	0.41587	1.18199
Colipase || id:prot-a-592	3301	0.0135832	44.4535	0.6574	0.0986	0.01597	1.92977
Phosphoglycerate kinase 1 || id:prot-a-2255	3301	0.0135964	47.1615	-0.1813	0.0264	0.70779	0.834185
Tyrosine-protein kinase JAK2 || id:prot-a-1598	3301	0.0135972	45.3124	-0.1905	0.0283	0.75032	0.826546
Keratinocyte differentiation-associated protein || id:prot-a-1688	3301	0.0136033	44.8954	-0.1655	0.0247	0.54095	0.84747
Probable carboxypeptidase X1 || id:prot-a-648	3301	0.013651	43.3505	-0.7789	0.1183	0.01138	0.458911
Disintegrin and metalloproteinase domain-containing protein 23 || id:prot-a-28	3301	0.0136551	40.3471	-0.4097	0.0645	0.04248	0.663849
Diamine acetyltransferase 2 || id:prot-a-2629	3301	0.0136869	45.3137	0.2006	0.0298	0.21727	1.22214
Neutrophil collagenase || id:prot-a-1920	3301	0.0136955	47.2177	0.9359	0.1362	0.00788	2.54951
Epididymis-specific alpha-mannosidase || id:prot-a-1835	3301	0.0136995	46.8165	0.2299	0.0336	0.15301	1.25847
Parathyroid hormone-related protein || id:prot-a-2432	3301	0.0137107	45.5136	0.1862	0.0276	0.27137	1.20466
placental growth factor || id:prot-b-66	3394	0.0137506	32.1366	0.1678	0.0296	0.4237	1.1827
Myeloperoxidase || id:prot-a-1930	3301	0.0137709	45.1776	0.1882	0.028	0.2642	1.20707
N-acetyllactosaminide beta-1,3-N-acetylglucosaminyltransferase 2 || id:prot-a-213	3301	0.0137854	45.3594	0.1677	0.0249	0.42992	1.18258
Dickkopf-related protein 4 || id:prot-a-823	3301	0.0138019	43.5802	0.1723	0.0261	0.63246	1.18803
Corneodesmosin || id:prot-a-500	3301	0.0138503	44.912	0.2044	0.0305	0.20975	1.22679
DnaJ homolog subfamily B member 11 || id:prot-a-836	3301	0.013852	45.8721	-0.1849	0.0273	0.28225	0.831187
Tenascin-X || id:prot-a-3071	3301	0.0139113	44.6556	-0.5493	0.0822	0.02361	0.577354
RING finger protein 122 || id:prot-a-2561	3301	0.013917	45.4603	-0.3115	0.0462	0.07776	0.732348
Thioredoxin domain-containing protein 12 || id:prot-a-3123	3301	0.0139226	44.9751	0.4225	0.063	0.04065	1.52577
Immunoglobulin lambda-like polypeptide 1 || id:prot-a-1458	3301	0.0139253	47.4874	-0.3101	0.045	0.07858	0.733374
N-acetylated-alpha-linked acidic dipeptidase 2 || id:prot-a-1991	3301	0.0139633	33.8488	0.4986	0.0857	0.02892	1.64641
Growth/differentiation factor 11/8 || id:prot-a-1194	3301	0.0140013	46.8613	0.1684	0.0246	0.55602	1.18341
Galanin peptides || id:prot-a-1166	3301	0.0140151	45.1095	0.1847	0.0275	0.71115	1.20286
Receptor-type tyrosine-protein kinase FLT3 || id:prot-a-1126	3301	0.0140402	46.1648	-0.1719	0.0253	0.61149	0.842063
CD63 antigen || id:prot-a-456	3301	0.0140672	46.2185	-0.172	0.0253	0.61068	0.841979
Growth/differentiation factor 11/8 || id:prot-a-1194	3301	0.0140884	46.7206	-0.1784	0.0261	0.66932	0.836608
Mannosyl-oligosaccharide 1,2-alpha-mannosidase IB || id:prot-a-1833	3301	0.0140926	47.1178	0.2073	0.0302	0.20669	1.23035
C-C motif chemokine 22 || id:prot-a-398	3301	0.014108	45.8624	-0.3359	0.0496	0.93299	0.714695
interleukin 1 receptor like 1 || id:prot-b-38	3394	0.014121	49.8021	-0.235	0.0333	0.1505	0.790571
Repulsive guidance molecule A || id:prot-a-2532	3301	0.0141356	46.1635	-0.3139	0.0462	0.07778	0.730592
PAX-interacting protein 1 || id:prot-a-2189	3301	0.0141421	47.9115	0.1682	0.0243	0.50786	1.18317
Inactive peptidyl-prolyl cis-trans isomerase FKBP6 || id:prot-a-1115	3301	0.0141805	47.2005	-0.4713	0.0686	0.03301	0.62419
rRNA methyltransferase 3, mitochondrial || id:prot-a-2575	3301	0.0141876	46.6494	-0.1728	0.0253	0.61149	0.841306
Serine/threonine-protein kinase 16 || id:prot-a-2877	3301	0.0142092	43.0787	-0.4811	0.0733	0.0317	0.618103
Leucine-rich repeat serine/threonine-protein kinase 2 || id:prot-a-1791	3301	0.0142254	47.2369	0.2055	0.0299	0.21439	1.22814
Tryptase beta-2 || id:prot-a-3090	3301	0.0142311	41.7921	-0.1739	0.0269	0.62127	0.840381
Uncharacterized protein C3orf18 || id:prot-a-314	3301	0.0142496	46.9198	0.1733	0.0253	0.38701	1.18922
Phosphoglycerate kinase 1 || id:prot-a-2255	3301	0.0142575	44.7972	0.2028	0.0303	0.22311	1.22483
TNF receptor superfamily member 11b || id:prot-b-83	3394	0.0142581	39.7226	0.1708	0.0271	0.425	1.18625
SPARC-like protein 1 || id:prot-a-2811	3301	0.0142608	45.8855	-0.2127	0.0314	0.19604	0.808399
Protein FAM189A2 || id:prot-a-1038	3301	0.0143245	46.5844	0.1836	0.0269	0.30628	1.20154
Selenoprotein S || id:prot-a-3200	3301	0.0143415	44.0848	0.5159	0.0777	0.02771	1.67515
alpha-2-macroglobulin receptor-associated protein || id:prot-a-1781	3301	0.0143593	49.2207	0.3564	0.0508	0.06014	1.42818
Ski-like protein || id:prot-a-2739	3301	0.0143632	43.5456	-0.4837	0.0733	0.0317	0.616498
Four-jointed box protein 1 || id:prot-a-1112	3301	0.0144228	42.4219	0.1726	0.0265	0.41094	1.18839
C-C motif chemokine 25 || id:prot-a-402	3301	0.0144317	47.9253	-0.1973	0.0285	0.24577	0.820944
Programmed cell death 1 ligand 2 || id:prot-a-2215	3301	0.0144467	47.6587	-0.2934	0.0425	0.09246	0.745724
Kallikrein-7 || id:prot-a-1666	3301	0.0144675	44.9006	-0.1702	0.0254	0.5169	0.843496
Adrenomedullin || id:prot-a-48	3301	0.014479	48.8504	-0.2614	0.0374	0.12046	0.769973
Protein C-ets-2 || id:prot-a-994	3301	0.0144943	44.7126	-0.222	0.0332	0.82086	0.800915
Neutrophil-activating peptide 2 || id:prot-a-2337	3301	0.0145066	48.4525	-0.1775	0.0255	0.64065	0.837361
Serine/threonine-protein kinase 16 || id:prot-a-2877	3301	0.0145129	48.7708	0.1704	0.0244	0.50945	1.18578
Palmitoyl-protein thioesterase 1 || id:prot-a-2351	3301	0.0145141	45.4019	0.2264	0.0336	0.17073	1.25408
Granulysin || id:prot-a-1228	3301	0.0145318	49.3897	0.1771	0.0252	0.36458	1.19375
Plasmin || id:prot-a-2302	3301	0.0145406	45.8535	-0.2045	0.0302	0.22404	0.815055
Lysosomal protective protein || id:prot-a-717	3301	0.0145453	46.6216	0.1707	0.025	0.47974	1.18613
CUB and zona pellucida-like domain-containing protein 1 || id:prot-a-735	3301	0.0145472	41.9318	-0.6074	0.0938	0.02012	0.544765
C-reactive protein || id:prot-a-670	3301	0.0145686	45.701	-0.2143	0.0317	0.1977	0.807106
Protocadherin-10 || id:prot-a-2194	3301	0.0145821	38.945	-0.4643	0.0744	0.03505	0.628575
Immunoglobulin lambda-like polypeptide 1 || id:prot-a-1458	3301	0.0145824	46.8098	-0.7567	0.1106	0.0129	0.469212
Myeloblastin || id:prot-a-2395	3301	0.0146052	44.9747	-0.1804	0.0269	0.66003	0.834936
Leukocyte immunoglobulin-like receptor subfamily A member 5 || id:prot-a-1739	3301	0.0146079	46.8201	-0.1738	0.0254	0.59055	0.840465
Advanced glycosylation end product-specific receptor, soluble || id:prot-a-54	3301	0.0146376	37.4458	-0.1744	0.0285	0.40319	0.839961
C-C motif chemokine 25 || id:prot-a-403	3301	0.0146814	48.7547	-0.199	0.0285	0.24577	0.81955
Cerebellin-4 || id:prot-a-372	3301	0.0146902	48.6864	-0.2177	0.0312	0.19175	0.804367
Testis-expressed sequence 29 protein || id:prot-a-2948	3301	0.0147124	48.6591	0.1716	0.0246	0.51359	1.1872
C-reactive protein || id:prot-a-670	3301	0.0147349	47.5264	-0.182	0.0264	0.33393	0.833601
Plexin-C1 || id:prot-a-2309	3301	0.0147434	47.8603	0.5576	0.0806	0.0243	1.74648
Aurora kinase B || id:prot-a-205	3301	0.0147776	49.4582	0.1723	0.0245	0.46665	1.18803
Endothelin-converting enzyme 1 || id:prot-a-884	3301	0.014788	44.8333	-0.4908	0.0733	0.0317	0.612136
Probable dimethyladenosine transferase || id:prot-a-819	3301	0.0147957	41.9879	0.8184	0.1263	0.01117	2.26687
Neurofascin || id:prot-a-2039	3301	0.0148005	47.0673	-0.1722	0.0251	0.47911	0.841811
Carbohydrate sulfotransferase 11 || id:prot-a-550	3301	0.0148014	48.8386	0.1817	0.026	0.33926	1.19925
Thioredoxin domain-containing protein 12 || id:prot-a-3123	3301	0.0148371	45.3826	0.3914	0.0581	0.05103	1.47905
Protachykinin-1 || id:prot-a-2920	3301	0.0148626	45.0642	0.5894	0.0878	0.02187	1.80291
Epididymal secretory protein E1 || id:prot-a-2071	3301	0.0148705	45.422	-0.1941	0.0288	0.27055	0.823576
Calcium/calmodulin-dependent protein kinase type 1D || id:prot-a-347	3301	0.0149027	45.1811	-0.4927	0.0733	0.0317	0.610975
Dipeptidase 2 || id:prot-a-857	3301	0.0149087	49.7025	-0.2256	0.032	0.17823	0.798037
Promotilin || id:prot-a-1906	3301	0.0149127	50.0828	-0.1748	0.0247	0.42274	0.839625
Parathyroid hormone-related protein || id:prot-a-2432	3301	0.0149146	48.9466	0.1833	0.0262	0.33252	1.20117
Contactin-4 || id:prot-a-608	3301	0.0149722	48.0524	-0.5809	0.0838	0.0227	0.559395
Vacuolar protein sorting-associated protein 4B || id:prot-a-3205	3301	0.0149754	45.4015	-0.4939	0.0733	0.0317	0.610242
Chitotriosidase-1 || id:prot-a-543	3301	0.0149761	46.451	0.1847	0.0271	0.32536	1.20286
Interleukin-36 alpha || id:prot-a-1526	3301	0.0149814	45.4199	-0.494	0.0733	0.0317	0.610181
C-type mannose receptor 2 || id:prot-a-1938	3301	0.0150328	45.887	-0.2188	0.0323	0.19505	0.803482
C-C motif chemokine 23 || id:prot-a-399	3301	0.0150565	46.0665	-0.4147	0.0611	0.04588	0.660538
Galanin peptides || id:prot-a-1166	3301	0.0150617	49.9304	-0.1816	0.0257	0.35288	0.833935
Complement C1q tumor necrosis factor-related protein 1 || id:prot-a-303	3301	0.0150738	48.5666	-0.584	0.0838	0.02261	0.557663
Tumor necrosis factor receptor superfamily member EDAR || id:prot-a-888	3301	0.0150922	49.9792	0.193	0.0273	0.28225	1.21288
Oxysterols receptor LXR-beta || id:prot-a-2087	3301	0.0151091	45.8069	-0.4961	0.0733	0.0317	0.608901
Proenkephalin-A || id:prot-a-2247	3301	0.0151393	52.3369	0.2438	0.0337	0.14979	1.27609
Stromelysin-2 || id:prot-a-1911	3301	0.0151464	46.3631	-0.271	0.0398	0.11675	0.762616
Dual specificity protein kinase CLK2 || id:prot-a-586	3301	0.015207	50.0011	-0.1789	0.0253	0.61149	0.83619
Transmembrane protein 132C || id:prot-a-3000	3301	0.015213	48.3153	-0.6798	0.0978	0.01674	0.506718
alpha-2-macroglobulin receptor-associated protein || id:prot-a-1782	3301	0.0152188	50.1086	-0.1798	0.0254	0.62091	0.835437
Platelet endothelial cell adhesion molecule || id:prot-a-2245	3301	0.0152298	49.7747	-0.1792	0.0254	0.61344	0.835939
Secreted and transmembrane protein 1 || id:prot-a-2663	3301	0.0152867	50.6103	0.212	0.0298	0.21727	1.23615
Endothelin-2 || id:prot-a-892	3301	0.0152918	50.1402	-0.1749	0.0247	0.50721	0.839541
Fibroblast growth factor 7 || id:prot-a-1097	3301	0.0153079	49.8504	-0.1751	0.0248	0.48101	0.839373
Killer cell immunoglobulin-like receptor 2DS2 || id:prot-a-1645	3301	0.0153431	48.8765	-0.2377	0.034	0.16203	0.788439
Ubiquitin-like protein ISG15 || id:prot-a-1573	3301	0.0153768	42.4328	0.2319	0.0356	0.17284	1.26099
Vacuolar protein sorting-associated protein 29 || id:prot-a-3203	3301	0.0153774	46.3661	0.4998	0.0734	0.03179	1.64839
Protocadherin-10 || id:prot-a-2194	3301	0.0153841	51.4879	0.1758	0.0245	0.46665	1.1922
Calcium/calmodulin-dependent protein kinase type 1D || id:prot-a-347	3301	0.0153892	50.5617	-0.1799	0.0253	0.61067	0.835354
Drebrin-like protein || id:prot-a-764	3301	0.0153937	52.4197	-0.202	0.0279	0.25227	0.817095
L-Selectin || id:prot-a-2666	3301	0.0154564	48.0779	-0.1886	0.0272	0.31908	0.828118
C-reactive protein || id:prot-a-670	3301	0.015458	52.262	-0.1829	0.0253	0.36232	0.832851
Cytoskeleton-associated protein 2 || id:prot-a-564	3301	0.0154649	52.3985	0.1759	0.0243	0.50945	1.19232
Zinc-alpha-2-glycoprotein || id:prot-a-208	3301	0.0154649	51.9699	0.1759	0.0244	0.50945	1.19232
Dickkopf-related protein 1 || id:prot-a-821	3301	0.0154674	48.8392	0.1824	0.0261	0.63246	1.20009
AP-4 complex subunit mu-1 || id:prot-a-112	3301	0.0154678	51.3611	-0.1806	0.0252	0.3865	0.834769
Apolipoprotein L1 || id:prot-a-135	3301	0.0154926	51.3611	0.1849	0.0258	0.34696	1.2031
Plexin-C1 || id:prot-a-2309	3301	0.0155097	49.1935	-0.6095	0.0869	0.02133	0.543623
E3 ubiquitin-protein ligase RNF8 || id:prot-a-2573	3301	0.0155212	50.9608	0.1956	0.0274	0.28284	1.21604
DCN1-like protein 5 || id:prot-a-774	3301	0.0155267	51.1819	-0.181	0.0253	0.61415	0.834435
Interleukin-1 Receptor accessory protein || id:prot-a-1500	3301	0.015535	44.5384	0.2843	0.0426	0.1077	1.32883
Leukocyte immunoglobulin-like receptor subfamily B member 1 || id:prot-a-1742	3301	0.0155833	52.6455	0.1901	0.0262	0.31455	1.20937
Solute carrier family 22 member 16 || id:prot-a-2748	3301	0.0156539	50.7526	0.1952	0.0274	0.71115	1.21555
Prolargin || id:prot-a-2361	3301	0.0157048	49.4118	0.7423	0.1056	0.01446	2.10076
Endothelial cell-selective adhesion molecule || id:prot-a-988	3301	0.0157181	51.5832	-0.2011	0.028	0.26406	0.817831
Rho GTPase-activating protein 30 || id:prot-a-149	3301	0.0157278	49.7445	0.213	0.0302	0.22311	1.23738
Ferritin || id:prot-a-1148	3301	0.0157409	45.3825	-0.1893	0.0281	0.32574	0.827538
Complement C1q tumor necrosis factor-related protein 5 || id:prot-a-305	3301	0.0157413	52.5067	-0.1884	0.026	0.3319	0.828283
Phosphatidylinositol 4-phosphate 3-kinase C2 domain-containing subunit alpha || id:prot-a-2269	3301	0.0157554	47.897	-0.5066	0.0732	0.0317	0.602541
Rac GTPase-activating protein 1 || id:prot-a-2481	3301	0.015779	40.6846	0.2545	0.0399	0.14196	1.28982
Parathyroid hormone-related protein || id:prot-a-2432	3301	0.0158003	53.7952	-0.2061	0.0281	0.75301	0.813752
Interleukin-6 receptor subunit beta || id:prot-a-1542	3301	0.0158211	52.0556	-0.2316	0.0321	0.17981	0.793263
Kallikrein-6 || id:prot-a-1665	3301	0.0158301	48.1242	-0.5078	0.0732	0.0317	0.601818
Leucine-rich repeat and transmembrane domain-containing protein 2 || id:prot-a-1800	3301	0.0158804	52.6468	0.1872	0.0258	0.34696	1.20587
Lipase member N || id:prot-a-1753	3301	0.015886	51.1197	-0.3675	0.0514	0.06275	0.692463
Guanylate-binding protein 6 || id:prot-a-1178	3301	0.0158863	48.2949	-0.5087	0.0732	0.0317	0.601277
P-selectin || id:prot-a-2667	3301	0.0158899	55.052	0.3465	0.0467	0.07125	1.41411
Neural cell adhesion molecule 2 || id:prot-a-2008	3301	0.0159651	54.9813	0.1787	0.0241	0.4947	1.19566
Insulin-like growth factor I || id:prot-a-1443	3301	0.0159676	48.5421	-0.51	0.0732	0.0317	0.600496
interleukin 1 receptor like 1 || id:prot-b-38	3394	0.0159793	37.2742	0.464	0.076	0.0386	1.59042
Urea transporter 2 || id:prot-a-2747	3301	0.0160067	51.6956	0.6018	0.0837	0.02261	1.8254
ERO1-like protein beta || id:prot-a-983	3301	0.0160233	53.7159	0.5211	0.0711	0.03043	1.68388
3-hydroxyanthranilate 3,4-dioxygenase || id:prot-a-1306	3301	0.0160563	53.7379	0.1796	0.0245	0.46665	1.19674
Kallikrein-6 || id:prot-a-1665	3301	0.0160695	52.3629	-0.1838	0.0254	0.61028	0.832102
Immunoglobulin lambda-like polypeptide 1 || id:prot-a-1458	3301	0.0160814	50.7051	0.1887	0.0265	0.34448	1.20768
Retinal rod rhodopsin-sensitive cGMP 3',5'-cyclic phosphodiesterase subunit delta || id:prot-a-2222	3301	0.0160922	48.0548	-0.235	0.0339	0.17704	0.790571
Complement C1q tumor necrosis factor-related protein 1 || id:prot-a-303	3301	0.0161015	52.8197	-0.1846	0.0254	0.38274	0.831437
Kinetochore protein NDC80 homolog || id:prot-a-2018	3301	0.0161827	52.1804	-0.2326	0.0322	0.81693	0.79247
Beta-crystallin B2 || id:prot-a-674	3301	0.016186	54.1042	-0.1986	0.027	0.28831	0.819878
SLAM family member 7 || id:prot-a-2744	3301	0.0161875	49.2106	-0.5135	0.0732	0.0317	0.598398
Histo-blood group ABO system transferase || id:prot-a-10	3301	0.0161943	44.8144	0.6286	0.0939	0.02093	1.87498
Phosphatidylinositol 4-phosphate 3-kinase C2 domain-containing subunit alpha || id:prot-a-2269	3301	0.0162211	53.4113	0.1849	0.0253	0.38701	1.2031
Protein FAM3B || id:prot-a-1050	3301	0.016269	50.4292	-0.2102	0.0296	0.7567	0.810422
Galectin-9 || id:prot-a-1732	3301	0.0162812	52.8514	-0.2101	0.0289	0.24391	0.810503
Voltage-dependent calcium channel subunit alpha-2/delta-3 || id:prot-a-335	3301	0.0162931	51.9917	-0.2329	0.0323	0.18407	0.792233
Beta-defensin 1 || id:prot-a-804	3301	0.0163375	51.0789	-0.1994	0.0279	0.28893	0.819222
Receptor-type tyrosine-protein kinase FLT3 || id:prot-a-1126	3301	0.0163709	49.768	-0.5164	0.0732	0.0317	0.596665
Vascular endothelial growth factor receptor 3 || id:prot-a-1129	3301	0.0163862	53.8722	-0.1901	0.0259	0.34741	0.826876
Fibroblast growth factor 7 || id:prot-a-1097	3301	0.0164186	51.7507	-0.1856	0.0258	0.3919	0.830606
GDNF family receptor alpha-like || id:prot-a-1204	3301	0.0164465	55.4467	-0.2286	0.0307	0.19563	0.795647
Serine protease inhibitor Kazal-type 6 || id:prot-a-2820	3301	0.0164725	53.8264	-0.4424	0.0603	0.04402	0.642493
Neural cell adhesion molecule 1 || id:prot-a-2007	3301	0.0164822	48.6506	-0.1953	0.028	0.31578	0.822588
Sarcoplasmic/endoplasmic reticulum calcium ATPase 3 || id:prot-a-201	3301	0.0165028	55.3319	-0.2239	0.0301	0.20776	0.799395
Complement factor H-related protein 5 || id:prot-a-521	3301	0.016546	46.6795	-0.2077	0.0304	0.2587	0.812451
Intercellular adhesion molecule 5 || id:prot-a-1401	3301	0.0165603	50.4483	-0.4219	0.0594	0.04891	0.6558
Leukocyte immunoglobulin-like receptor subfamily B member 4 || id:prot-a-1746	3301	0.0165806	54.4367	-0.2361	0.032	0.18176	0.789702
Interleukin-6 receptor subunit beta || id:prot-a-1542	3301	0.0165922	51.9841	-0.2163	0.03	0.23041	0.805494
Rho GTPase-activating protein 30 || id:prot-a-149	3301	0.0166132	54.4728	-0.1823	0.0247	0.50721	0.833351
Rac GTPase-activating protein 1 || id:prot-a-2481	3301	0.0166232	55.8192	-0.2077	0.0278	0.26056	0.812451
Low affinity immunoglobulin gamma Fc region receptor II-a || id:prot-a-1074	3301	0.0166335	48.3016	-0.5275	0.0759	0.03084	0.590078
Laminin subunit alpha-4 || id:prot-a-1696	3301	0.016653	57.1166	0.2101	0.0278	0.25227	1.2338
Neutrophil-activating peptide 2 || id:prot-a-2337	3301	0.0166802	55.2381	-0.2029	0.0273	0.28225	0.81636
C-C motif chemokine 14 || id:prot-a-390	3301	0.0166867	52.0459	0.2424	0.0336	0.17136	1.2743
Peptidyl-glycine alpha-amidating monooxygenase || id:prot-a-2172	3301	0.0167138	55.2786	-0.1829	0.0246	0.51359	0.832851
Serine/threonine-protein kinase 16 || id:prot-a-2877	3301	0.0167161	55.0412	0.1877	0.0253	0.38701	1.20647
Regulator of G-protein signaling 8 || id:prot-a-2538	3301	0.0167576	55.0998	-0.1878	0.0253	0.61149	0.82878
Heparin-binding EGF-like growth factor || id:prot-a-1313	3301	0.0167721	54.3614	0.1858	0.0252	0.41587	1.20418
Solute carrier family 22 member 16 || id:prot-a-2748	3301	0.0167836	56.0744	-0.1917	0.0256	0.35288	0.825554
Cation-independent mannose-6-phosphate receptor || id:prot-a-1445	3301	0.0167842	55.4992	0.853	0.1145	0.01167	2.34668
Alcohol dehydrogenase [NADP(+)] || id:prot-a-67	3301	0.0167884	48.6739	-0.2093	0.03	0.25838	0.811152
Protein MENT || id:prot-a-1879	3301	0.0167919	54.6288	-0.1833	0.0248	0.51063	0.832518
Stromal interaction molecule 1 || id:prot-a-2875	3301	0.0167953	53.6054	-0.1867	0.0255	0.4047	0.829693
Tumor necrosis factor receptor superfamily member 16 || id:prot-a-2043	3301	0.0168443	57.76	-0.2128	0.028	0.75301	0.808318
Protein-tyrosine sulfotransferase 2 || id:prot-a-3093	3301	0.0168637	56.2751	-0.2243	0.0299	0.21294	0.799075
Neurensin-1 || id:prot-a-2101	3301	0.0169707	56.1281	-0.1843	0.0246	0.51359	0.831686
Platelet endothelial aggregation receptor 1 || id:prot-a-2243	3301	0.0169728	54.1474	-0.312	0.0424	0.09649	0.731982
Periostin || id:prot-a-2333	3301	0.0170037	54.6597	-0.6543	0.0885	0.02027	0.519806
Leukocyte immunoglobulin-like receptor subfamily A member 4 || id:prot-a-1738	3301	0.0170177	56.3637	-0.1982	0.0264	0.31725	0.820206
Phosphoglycerate kinase 1 || id:prot-a-2255	3301	0.0170311	53.6664	-0.2249	0.0307	0.21427	0.798596
GDNF family receptor alpha-like || id:prot-a-1204	3301	0.0170408	55.7672	0.3704	0.0496	0.06653	1.44831
Heparin-binding EGF-like growth factor || id:prot-a-1313	3301	0.017068	48.297	0.262	0.0377	0.14549	1.29953
AP-4 complex subunit mu-1 || id:prot-a-112	3301	0.0170847	54.9098	-0.3957	0.0534	0.05791	0.673209
Plexin-C1 || id:prot-a-2309	3301	0.0170903	54.5574	-0.5392	0.073	0.03031	0.583215
Immunoglobulin superfamily containing leucine-rich repeat protein 2 || id:prot-a-1576	3301	0.0171024	56.547	-0.2662	0.0354	0.14038	0.766286
Beta-1,4-galactosyltransferase 1 || id:prot-a-216	3301	0.0171413	57.348	0.2287	0.0302	0.20651	1.25696
Testican-3 || id:prot-a-2828	3301	0.0171655	57.4502	-0.1857	0.0245	0.46665	0.830523
Carbonyl reductase [NADPH] 1 || id:prot-a-373	3301	0.0172083	54.4273	0.2228	0.0302	0.22311	1.24957
AP-4 complex subunit mu-1 || id:prot-a-112	3301	0.017241	56.4775	0.1984	0.0264	0.32394	1.21945
Cytochrome c oxidase assembly factor 3 homolog, mitochondrial || id:prot-a-612	3301	0.0172445	52.5675	-0.53	0.0731	0.0317	0.588605
Scavenger receptor cysteine-rich type 1 protein M130 || id:prot-a-419	3301	0.017271	57.6635	0.2392	0.0315	0.18524	1.27023
Programmed cell death 1 ligand 2 || id:prot-a-2215	3301	0.0172906	56.9339	-0.1909	0.0253	0.38699	0.826215
Vascular cell adhesion protein 1 || id:prot-a-3193	3301	0.0173706	58.4222	-0.1865	0.0244	0.51716	0.829859
Stromal interaction molecule 1 || id:prot-a-2875	3301	0.0173871	59.4184	0.259	0.0336	0.15301	1.29563
ERO1-like protein alpha || id:prot-a-982	3301	0.017388	52.8601	-0.5322	0.0732	0.0317	0.587311
cAMP-specific 3',5'-cyclic phosphodiesterase 4D || id:prot-a-2221	3301	0.0174511	57.76	-0.1938	0.0255	0.36703	0.823823
Trypsin-3 || id:prot-a-2393	3301	0.0174843	45.3085	0.2679	0.0398	0.14196	1.30722
Complement C1q subcomponent subunit C || id:prot-a-301	3301	0.0174848	58.7035	0.2107	0.0275	0.73038	1.23454
Neural cell adhesion molecule 1, 120 kDa isoform || id:prot-a-2006	3301	0.0174907	57.9788	0.233	0.0306	0.79818	1.26238
Semenogelin-1 || id:prot-a-2681	3301	0.0175039	54.0202	-0.4601	0.0626	0.95679	0.631221
Serine protease inhibitor Kazal-type 2 || id:prot-a-2818	3301	0.0175613	49.8734	0.3411	0.0483	0.08223	1.40649
Immunoglobulin superfamily DCC subclass member 4 || id:prot-a-1442	3301	0.0175747	52.6733	0.7127	0.0982	0.01761	2.03949
Palmitoyl-protein thioesterase 1 || id:prot-a-2351	3301	0.0175844	45.8055	-0.2071	0.0306	0.71215	0.812938
Kallikrein-12 || id:prot-a-1657	3301	0.0176109	53.5376	-0.5356	0.0732	0.0317	0.585318
Beta-defensin 119 || id:prot-a-794	3301	0.0176317	58.6239	0.2542	0.0332	0.163	1.28943
Immunoglobulin superfamily containing leucine-rich repeat protein 2 || id:prot-a-1576	3301	0.0176513	57.5505	0.198	0.0261	0.34227	1.21896
Protein EVI2B || id:prot-a-997	3301	0.017661	41.3453	0.1884	0.0293	0.53487	1.20732
Inter-alpha-trypsin inhibitor heavy chain H5 || id:prot-a-1587	3301	0.0176695	58.0877	-0.2195	0.0288	0.24187	0.80292
CREB-binding protein || id:prot-a-655	3301	0.0176752	55.6579	0.6692	0.0897	0.02014	1.95267
AP-4 complex subunit mu-1 || id:prot-a-112	3301	0.0176812	58.9328	-0.228	0.0297	0.21727	0.796124
Probable carboxypeptidase X1 || id:prot-a-648	3301	0.0176813	58.5533	-0.2089	0.0273	0.28225	0.811476
Carbonyl reductase [NADPH] 1 || id:prot-a-373	3301	0.0177618	57.527	0.2867	0.0378	0.12323	1.33202
Glycerol-3-phosphate dehydrogenase 1-like protein || id:prot-a-1250	3301	0.017769	54.0185	-0.538	0.0732	0.0317	0.583915
NAD-dependent protein deacetylase sirtuin-2 || id:prot-a-2736	3301	0.0177799	61.1778	0.4341	0.0555	0.04964	1.54357
Leukocyte immunoglobulin-like receptor subfamily B member 2 || id:prot-a-1744	3301	0.0178047	46.0593	-0.5918	0.0872	0.0261	0.55333
Trefoil factor 1 || id:prot-a-2951	3301	0.0178097	57.3637	-0.2204	0.0291	0.24177	0.802198
Dickkopf-related protein 4 || id:prot-a-823	3301	0.017825	60.6494	0.433	0.0556	0.05004	1.54188
Transmembrane protein 132C || id:prot-a-3000	3301	0.0178458	58.2049	-0.2716	0.0356	0.14078	0.762159
Galanin-like peptide || id:prot-a-1174	3301	0.0178584	50.854	0.6468	0.0907	0.02182	1.90942
Tyrosine-protein kinase JAK2 || id:prot-a-1598	3301	0.0178671	56.4638	-0.4486	0.0597	0.04656	0.638521
Tumor necrosis factor receptor superfamily member 1B || id:prot-a-3048	3301	0.017882	62.3103	-0.4752	0.0602	0.0413	0.621761
Pseudokinase FAM20A || id:prot-a-1045	3301	0.0179128	58.7667	0.3534	0.0461	0.07776	1.4239
Serpin A12 || id:prot-a-2690	3301	0.017913	59.9518	-0.1897	0.0245	0.46665	0.827207
Complement component C8 || id:prot-a-322	3301	0.0179279	54.5015	-0.5404	0.0732	0.0317	0.582515
Urea transporter 2 || id:prot-a-2747	3301	0.0179771	59.9191	0.2299	0.0297	0.21727	1.25847
DNA-directed RNA polymerases I and III subunit RPAC1 || id:prot-a-2324	3301	0.017981	54.663	-0.5412	0.0732	0.0317	0.582049
Torsin-1A-interacting protein 1 || id:prot-a-3076	3301	0.0179955	60.1231	-0.1985	0.0256	0.35288	0.81996
Glycogen phosphorylase, liver form || id:prot-a-2462	3301	0.0180071	46.3465	-0.8006	0.1176	0.01425	0.449059
C-C motif chemokine 25 || id:prot-a-402	3301	0.0180071	58.7778	-0.1932	0.0252	0.59374	0.824317
Extracellular sulfatase Sulf-2 || id:prot-a-2891	3301	0.0180124	59.7389	0.2311	0.0299	0.21475	1.25999
Calpain-2 catalytic subunit || id:prot-a-354	3301	0.0181036	55.1661	-1.074	0.1446	0.00791	0.341639
Sushi, von Willebrand factor type A, EGF and pentraxin domain-containing protein 1 || id:prot-a-2907	3301	0.0181204	60.2197	0.2297	0.0296	0.22021	1.25822
Alpha-L-iduronidase || id:prot-a-1411	3301	0.0181487	57.5614	0.5106	0.0673	0.03611	1.66629
Advanced glycosylation end product-specific receptor, soluble || id:prot-a-54	3301	0.0181558	58.7778	0.2208	0.0288	0.24742	1.24707
C-C motif chemokine 17 || id:prot-a-394	3301	0.01821	60.304	-0.212	0.0273	0.28225	0.808965
CUB and sushi domain-containing protein 1 || id:prot-a-690	3301	0.0182118	59.7335	0.1909	0.0247	0.5115	1.21034
Gamma-glutamyl hydrolase || id:prot-a-1207	3301	0.0183558	60.2199	-0.2103	0.0271	0.2939	0.810341
Activating signal cointegrator 1 complex subunit 1 || id:prot-a-181	3301	0.0183818	63.0323	0.2223	0.028	0.75301	1.24895
Augurin || id:prot-a-310	3301	0.0184231	60.032	-0.1968	0.0254	0.61028	0.821355
Interleukin-1 Receptor accessory protein || id:prot-a-1499	3301	0.0184306	43.8625	0.7411	0.1119	0.01707	2.09824
Neural cell adhesion molecule 1, 120 kDa isoform || id:prot-a-2006	3301	0.018434	58.8472	0.2823	0.0368	0.13347	1.32618
Neural cell adhesion molecule 2 || id:prot-a-2008	3301	0.0184592	61.8339	-0.1958	0.0249	0.5962	0.822177
Insulin growth factor-like family member 3 || id:prot-a-1453	3301	0.0184627	56.2808	-0.5484	0.0731	0.0317	0.577874
Voltage-dependent calcium channel subunit alpha-2/delta-3 || id:prot-a-335	3301	0.0185144	62.4422	-0.1936	0.0245	0.55492	0.823987
Promotilin || id:prot-a-1906	3301	0.0185573	56.5073	-0.2413	0.0321	0.19893	0.785606
Dipeptidase 2 || id:prot-a-857	3301	0.0186131	63.7146	-0.2235	0.028	0.75237	0.799715
fatty acid binding protein 4 || id:prot-b-71	3394	0.0187186	36.3676	0.8093	0.1342	0.0145	2.24634
Vascular endothelial growth factor receptor 2 || id:prot-a-1622	3301	0.0187765	60.7022	-0.194	0.0249	0.47651	0.823658
nerve growth factor || id:prot-b-40	3394	0.0188103	40.618	0.9426	0.1479	0.0107	2.56665
Adrenomedullin || id:prot-a-48	3301	0.0188248	61.7529	-0.1941	0.0247	0.51294	0.823576
Torsin-1A-interacting protein 1 || id:prot-a-3076	3301	0.0188787	61.2849	0.2145	0.0274	0.71176	1.23924
Insulin growth factor-like family member 3 || id:prot-a-1453	3301	0.0188917	62.6108	-0.1994	0.0252	0.61149	0.819222
Cysteine-rich secretory protein LCCL domain-containing 2 || id:prot-a-663	3301	0.0189188	51.5441	-1.0884	0.1516	0.00805	0.336755
Inactive peptidyl-prolyl cis-trans isomerase FKBP6 || id:prot-a-1115	3301	0.0191183	63.8755	0.2054	0.0257	0.34696	1.22802
Cysteine-rich with EGF-like domain protein 1 || id:prot-a-657	3301	0.0191312	57.5308	0.4824	0.0636	0.04295	1.61996
Tumor necrosis factor receptor superfamily member 16 || id:prot-a-2043	3301	0.0191443	59.2648	0.2348	0.0305	0.22364	1.26466
C-X-C motif chemokine 16 || id:prot-a-745	3301	0.0191816	63.8293	-0.2245	0.0281	0.25565	0.798916
Interleukin-3 receptor subunit alpha || id:prot-a-1530	3301	0.0193076	61.1962	0.6313	0.0807	0.02484	1.88005
Zinc finger protein 276 || id:prot-a-3267	3301	0.0193277	58.9177	-0.5611	0.0731	0.0317	0.570581
Signal-regulatory protein beta-1 || id:prot-a-2733	3301	0.0193444	65.433	0.1998	0.0247	0.58781	1.22116
Extracellular sulfatase Sulf-2 || id:prot-a-2891	3301	0.0193811	65.8155	-0.2304	0.0284	0.24029	0.794216
Creatine kinase M-type || id:prot-a-566	3301	0.0193959	64.6843	-0.6788	0.0844	0.02151	0.507225
Sushi domain-containing protein 2 || id:prot-a-2902	3301	0.0194156	50.446	0.6165	0.0868	0.02623	1.85243
Testis-expressed sequence 29 protein || id:prot-a-2948	3301	0.0194196	63.8474	0.4187	0.0524	0.05885	1.51998
Intercellular adhesion molecule 1 || id:prot-a-1397	3301	0.0194219	55.8365	0.3923	0.0525	0.06768	1.48038
CD177 antigen || id:prot-a-420	3301	0.0195278	54.5102	0.6379	0.0864	0.0246	1.8925
Cyclic AMP-dependent transcription factor ATF-6 alpha || id:prot-a-197	3301	0.0195426	64.2871	-0.2237	0.0279	0.26604	0.799555
Cysteine-rich with EGF-like domain protein 1 || id:prot-a-657	3301	0.0195506	64.0446	0.5746	0.0718	0.03054	1.77642
Alpha-amylase 1 || id:prot-a-89	3301	0.0195965	61.6949	-0.8428	0.1073	0.01399	0.430503
GDNF family receptor alpha-2 || id:prot-a-1202	3301	0.0196202	64.8953	0.2167	0.0269	0.70271	1.24197
Beta-defensin 119 || id:prot-a-794	3301	0.0196625	66.8261	0.2199	0.0269	0.71608	1.24595
C-C motif chemokine 25 || id:prot-a-402	3301	0.019703	61.1352	-0.1986	0.0254	0.48491	0.819878
Zinc-alpha-2-glycoprotein || id:prot-a-208	3301	0.0197084	60.0784	-0.5666	0.0731	0.0317	0.567451
Platelet endothelial aggregation receptor 1 || id:prot-a-2243	3301	0.0197909	66.3109	0.3982	0.0489	0.06688	1.48914
Zinc fingers and homeoboxes protein 3 || id:prot-a-3258	3301	0.0198274	51.4112	0.2739	0.0382	0.1567	1.31508
Teratocarcinoma-derived growth factor 1 || id:prot-a-2940	3301	0.019871	60.3968	-0.2075	0.0267	0.36128	0.812613
Polypeptide N-acetylgalactosaminyltransferase 1 || id:prot-a-1170	3301	0.0198728	52.0728	0.3038	0.0421	0.12272	1.355
nerve growth factor || id:prot-b-40	3394	0.0199839	30.1832	0.4972	0.0905	0.0422	1.64411
Low-density lipoprotein receptor-related protein 1B || id:prot-a-1779	3301	0.0200024	65.892	-0.3734	0.046	0.07778	0.68839
Neurofascin || id:prot-a-2039	3301	0.0200463	63.0402	0.3692	0.0465	0.07992	1.44658
Hemoglobin subunit zeta || id:prot-a-1317	3301	0.0201067	67.6432	0.2747	0.0334	0.15828	1.31614
Transferrin receptor protein 1 || id:prot-a-2959	3301	0.0201341	67.9111	-0.2019	0.0245	0.55512	0.817177
Repulsive guidance molecule A || id:prot-a-2532	3301	0.0201837	67.441	-0.2012	0.0245	0.47346	0.817749
Cation-independent mannose-6-phosphate receptor || id:prot-a-1445	3301	0.0202057	66.4011	0.559	0.0686	0.03345	1.74892
Complement C4 || id:prot-a-315	3301	0.0202174	69.7636	0.8152	0.0976	0.01545	2.25963
Glutamate receptor ionotropic, delta-2 || id:prot-a-1276	3301	0.020424	56.4744	0.6538	0.087	0.02449	1.92283
Glycosaminoglycan xylosylkinase || id:prot-a-1046	3301	0.0204427	68.5043	0.2632	0.0318	0.17992	1.30109
Tapasin-related protein || id:prot-a-2927	3301	0.0204973	66.5906	-0.2138	0.0262	0.3394	0.80751
growth differentiation factor 15 || id:prot-b-55	3394	0.0205235	32.6186	2.3262	0.4073	0.0019	10.239
Complement C4 || id:prot-a-315	3301	0.020565	69.1147	-0.8114	0.0976	0.01587	0.444236
Sushi, von Willebrand factor type A, EGF and pentraxin domain-containing protein 1 || id:prot-a-2906	3301	0.0205714	66.5219	0.6688	0.082	0.02355	1.95189
Dihydropteridine reductase || id:prot-a-2464	3301	0.0205883	65.1174	0.2437	0.0302	0.22311	1.27596
Lactase-phlorizin hydrolase || id:prot-a-1713	3301	0.0206138	65.7365	-0.2181	0.0269	0.31746	0.804045
Lysosomal Pro-X carboxypeptidase || id:prot-a-2356	3301	0.0206254	68.1542	-0.2229	0.027	0.294	0.800195
Neural cell adhesion molecule L1-like protein || id:prot-a-545	3301	0.0206583	66.6624	-0.2082	0.0255	0.39178	0.812045
Inducible T-cell costimulator || id:prot-a-1403	3301	0.020701	67.4404	-0.2825	0.0344	0.15315	0.753897
Regulator of G-protein signaling 8 || id:prot-a-2538	3301	0.0207444	63.2362	-0.5813	0.0731	0.0317	0.559171
Thiosulfate sulfurtransferase || id:prot-a-3109	3301	0.0207563	67.5062	0.2128	0.0259	0.64429	1.23714
Complement factor B || id:prot-a-518	3301	0.0209536	52.6386	0.2075	0.0286	0.58168	1.2306
Epiphycan || id:prot-a-970	3301	0.0210579	63.2839	0.6913	0.0869	0.02254	1.99631
Haptoglobin || id:prot-a-1369	3301	0.0210955	70.6378	0.6169	0.0734	0.02853	1.85317
placental growth factor || id:prot-b-66	3394	0.0211207	33.5019	-2.3598	0.4077	0.0019	0.0944391
nerve growth factor || id:prot-b-40	3394	0.0211595	30.3877	0.3087	0.056	0.1272	1.36165
Keratinocyte differentiation-associated protein || id:prot-a-1688	3301	0.0211629	68.448	-0.2482	0.03	0.2203	0.780204
Tumor necrosis factor receptor superfamily member 16 || id:prot-a-2043	3301	0.0211832	69.4894	-0.2059	0.0247	0.51294	0.813914
Segment polarity protein dishevelled homolog DVL-2 || id:prot-a-878	3301	0.0211949	64.5896	0.2186	0.0272	0.66802	1.24433
Angiopoietin-related protein 1 || id:prot-a-96	3301	0.0212269	64.4127	-0.374	0.0466	0.08272	0.687977
Microfibrillar-associated protein 2 || id:prot-a-1885	3301	0.0212403	72.7756	0.2073	0.0243	0.55354	1.23035
Interleukin-1 Receptor accessory protein || id:prot-a-1500	3301	0.0212624	50.6924	0.796	0.1118	0.01707	2.21666
Neural cell adhesion molecule 1, 120 kDa isoform || id:prot-a-2006	3301	0.0212696	68.6436	0.2063	0.0249	0.48904	1.22912
Ubiquitin carboxyl-terminal hydrolase 25 || id:prot-a-3180	3301	0.0213109	53.9533	-0.3276	0.0446	0.11178	0.720651
Solute carrier family 22 member 16 || id:prot-a-2748	3301	0.0213148	70.3184	-0.4545	0.0542	0.05457	0.634765
ER membrane protein complex subunit 4 || id:prot-a-936	3301	0.0213197	70.2317	0.3855	0.046	0.07778	1.47035
SLAM family member 7 || id:prot-a-2744	3301	0.0213462	70.8403	-0.2121	0.0252	0.61291	0.808884
Trypsin-3 || id:prot-a-2393	3301	0.0213629	70.1827	0.2086	0.0249	0.43271	1.23195
Testis-expressed sequence 29 protein || id:prot-a-2948	3301	0.0213837	71.1485	-0.2075	0.0246	0.54095	0.812613
Advanced glycosylation end product-specific receptor, soluble || id:prot-a-54	3301	0.0214625	66.2698	-0.2084	0.0256	0.55395	0.811882
placental growth factor || id:prot-b-66	3394	0.0214654	35.4334	-1.1929	0.2004	0.0076	0.30334
Endothelial cell-selective adhesion molecule || id:prot-a-987	3301	0.0214823	71.0063	-0.2351	0.0279	0.26406	0.790492
Contactin-5 || id:prot-a-609	3301	0.0215317	67.2679	-0.3863	0.0471	0.92173	0.679567
Intercellular adhesion molecule 5 || id:prot-a-1402	3301	0.0215517	65.8753	-0.4813	0.0593	0.04891	0.617979
Adhesion G protein-coupled receptor F5 || id:prot-a-44	3301	0.0215595	68.5033	0.6671	0.0806	0.02484	1.94858
PAX-interacting protein 1 || id:prot-a-2189	3301	0.0216072	52.0907	0.2158	0.0299	0.36579	1.24085
RNA polymerase II elongation factor ELL || id:prot-a-932	3301	0.021624	73.268	0.208	0.0243	0.50963	1.23121
TNF receptor superfamily member 11b || id:prot-b-83	3394	0.0216312	32.1293	-1.0611	0.1872	0.0097	0.346075
Leukocyte immunoglobulin-like receptor subfamily B member 1 || id:prot-a-1742	3301	0.0216371	72.0093	0.2096	0.0247	0.43881	1.23318
Intercellular adhesion molecule 1 || id:prot-a-1397	3301	0.0216402	72.6783	-0.2711	0.0318	0.17941	0.76254
Cardiotrophin-1 || id:prot-a-710	3301	0.0216481	62.9603	-0.6324	0.0797	0.02784	0.531315
Protein kinase C iota type || id:prot-a-2371	3301	0.0216838	68.5825	0.2501	0.0302	0.22311	1.28415
Complement C1q subcomponent subunit C || id:prot-a-301	3301	0.0216841	63.8364	0.9372	0.1173	0.0125	2.55282
Transmembrane protein 2 || id:prot-a-3009	3301	0.0217403	73.1975	-0.2156	0.0252	0.37292	0.806058
Testican-3 || id:prot-a-2828	3301	0.0220439	70.8039	0.6496	0.0772	0.02684	1.91477
Growth factor receptor-bound protein 7 || id:prot-a-1272	3301	0.0220775	74.4967	0.2106	0.0244	0.46665	1.23442
Contactin-4 || id:prot-a-608	3301	0.0221257	65.4809	0.2638	0.0326	0.19829	1.30187
Protein FAM3B || id:prot-a-1049	3301	0.022155	69.4364	-0.5783	0.0694	0.0343	0.560851
Sushi, von Willebrand factor type A, EGF and pentraxin domain-containing protein 1 || id:prot-a-2907	3301	0.0222816	73.0437	-0.2111	0.0247	0.49969	0.809693
alpha-2-macroglobulin receptor-associated protein || id:prot-a-1781	3301	0.0223109	73.4597	-0.2177	0.0254	0.62091	0.804367
Endothelin-converting enzyme 1 || id:prot-a-884	3301	0.022379	75.8261	0.2116	0.0243	0.50963	1.23565
Intercellular adhesion molecule 5 || id:prot-a-1401	3301	0.0223873	74.1213	-0.2755	0.032	0.17981	0.759192
Reticulon-4 receptor || id:prot-a-2609	3301	0.0224444	73.6629	0.2283	0.0266	0.68625	1.25646
Low affinity immunoglobulin gamma Fc region receptor II-a || id:prot-a-1074	3301	0.0224492	67.7317	-0.2255	0.0274	0.32894	0.798117
Neurensin-1 || id:prot-a-2101	3301	0.02252	75.9898	0.2127	0.0244	0.46665	1.23701
Angiostatin || id:prot-a-2301	3301	0.0225482	67.407	0.6133	0.0747	0.03093	1.84651
C-C motif chemokine 22 || id:prot-a-398	3301	0.0225508	65.5637	-0.8502	0.105	0.01585	0.427329
Transmembrane protein 132C || id:prot-a-3000	3301	0.0225583	76.6476	-0.225	0.0257	0.33507	0.798516
Sushi, von Willebrand factor type A, EGF and pentraxin domain-containing protein 1 || id:prot-a-2907	3301	0.0225741	72.9983	0.7006	0.082	0.02355	2.01496
DnaJ homolog subfamily B member 11 || id:prot-a-836	3301	0.0226124	77.8712	0.6636	0.0752	0.02637	1.94177
ER membrane protein complex subunit 4 || id:prot-a-936	3301	0.0226264	76.2873	-0.9433	0.108	0.01288	0.389341
Inter-alpha-trypsin inhibitor heavy chain H5 || id:prot-a-1587	3301	0.0226783	70.3735	0.2416	0.0288	0.26391	1.27328
Cathepsin F || id:prot-a-722	3301	0.0226977	76.2538	0.2349	0.0269	0.28947	1.26478
Interleukin-21 || id:prot-a-1506	3301	0.022792	75.0924	0.2669	0.0308	0.19996	1.30591
Drebrin-like protein || id:prot-a-764	3301	0.0228848	74.0173	0.2581	0.03	0.2203	1.29447
Interleukin-1 receptor-like 1 || id:prot-a-1502	3301	0.0230007	72.9234	-0.2485	0.0291	0.75252	0.77997
Osteocalcin || id:prot-a-246	3301	0.023007	71.6919	0.2574	0.0304	0.22364	1.29356
Neutrophil collagenase || id:prot-a-1920	3301	0.0230311	77.7143	-0.2151	0.0244	0.46665	0.806461
CD63 antigen || id:prot-a-456	3301	0.0230561	79.0761	0.2481	0.0279	0.75043	1.28159
Holo-Transcobalamin-2 || id:prot-a-2939	3301	0.0231965	77.2993	-0.4396	0.05	0.06413	0.644294
Epididymal-specific lipocalin-10 || id:prot-a-1707	3301	0.0232042	70.9287	-0.6148	0.073	0.0317	0.540749
Granulins || id:prot-a-1277	3301	0.0232218	75.0476	-0.2365	0.0273	0.29406	0.789386
TNF receptor superfamily member 11b || id:prot-b-83	3394	0.0232528	35.9197	-1.611	0.2688	0.0045	0.199688
Mannosyl-oligosaccharide 1,2-alpha-mannosidase IB || id:prot-a-1833	3301	0.0233426	79.6894	-0.3419	0.0383	0.1125	0.710419
matrix metallopeptidase 10 || id:prot-b-48	3394	0.023351	52.555	-0.3487	0.0481	0.1076	0.705605
Palmitoyl-protein thioesterase 1 || id:prot-a-2351	3301	0.0234213	76.4489	0.2693	0.0308	0.20247	1.30905
Pseudokinase FAM20A || id:prot-a-1045	3301	0.0234676	79.4535	-0.3717	0.0417	0.09371	0.689561
Alpha-(1,3)-fucosyltransferase 5 || id:prot-a-1153	3301	0.0234739	76.6304	-0.3948	0.0451	0.08203	0.673815
Protein kinase C-binding protein NELL1 || id:prot-a-2030	3301	0.0235476	77.1513	0.2354	0.0268	0.30628	1.26541
DnaJ homolog subfamily B member 9 || id:prot-a-842	3301	0.0235567	77.1011	0.7288	0.083	0.02269	2.07259
Toll-like receptor 4:Lymphocyte antigen 96 complex || id:prot-a-2991	3301	0.0235756	78.5071	0.5015	0.0566	0.9507	1.6512
Complement C1q subcomponent subunit C || id:prot-a-301	3301	0.0235862	77.3608	0.9376	0.1066	0.0136	2.55384
Mannose-binding protein C || id:prot-a-1863	3301	0.0236095	79.2303	0.2341	0.0263	0.314	1.26377
Tyrosine-protein kinase ZAP-70 || id:prot-a-3254	3301	0.0236365	72.25	-0.6205	0.073	0.0317	0.537676
growth differentiation factor 15 || id:prot-b-55	3394	0.0236765	31.4313	0.3347	0.0597	0.1201	1.39752
Endoplasmic reticulum aminopeptidase 2 || id:prot-a-972	3301	0.0238014	76.963	-0.9308	0.1061	0.01393	0.394238
fatty acid binding protein 4 || id:prot-b-71	3394	0.0238085	33.692	1.995	0.3437	0.003	7.3522
Thioredoxin domain-containing protein 5 || id:prot-a-3124	3301	0.0238159	77.9498	0.7328	0.083	0.02269	2.0809
Alpha-L-iduronidase || id:prot-a-1411	3301	0.0238867	78.9465	-0.2399	0.027	0.2939	0.786707
Platelet endothelial aggregation receptor 1 || id:prot-a-2243	3301	0.0239088	78.6508	-0.2226	0.0251	0.40649	0.800435
MHC class I polypeptide-related sequence B || id:prot-a-1898	3301	0.023975	78.456	-0.3171	0.0358	0.13836	0.728258
Four-jointed box protein 1 || id:prot-a-1112	3301	0.0240242	77.1469	-0.2635	0.03	0.22252	0.768358
Thioredoxin domain-containing protein 5 || id:prot-a-3124	3301	0.024076	71.6178	0.9309	0.11	0.01409	2.53679
cAMP-specific 3',5'-cyclic phosphodiesterase 4D || id:prot-a-2221	3301	0.0240899	68.6084	0.2195	0.0265	0.50165	1.24545
Protachykinin-1 || id:prot-a-2920	3301	0.024129	79.7609	-0.2197	0.0246	0.50721	0.80276
HLA class II histocompatibility antigen, DQ alpha 2 chain || id:prot-a-1347	3301	0.0243456	83.5487	-0.2212	0.0242	0.46511	0.801556
Testis-expressed sequence 29 protein || id:prot-a-2948	3301	0.0244536	79.0914	0.2668	0.03	0.2203	1.30578
Secreted and transmembrane protein 1 || id:prot-a-2663	3301	0.0244817	83.6242	-0.2213	0.0242	0.50728	0.801476
Leukocyte immunoglobulin-like receptor subfamily A member 5 || id:prot-a-1739	3301	0.0244939	74.0704	0.2952	0.0343	0.16915	1.3434
Repulsive guidance molecule A || id:prot-a-2532	3301	0.0245087	81	-0.2268	0.0252	0.60847	0.79708
Vascular endothelial growth factor receptor 3 || id:prot-a-1129	3301	0.024618	81.9454	-0.363	0.0401	0.10429	0.695586
Insulin growth factor-like family member 3 || id:prot-a-1453	3301	0.0246652	83.2282	0.2226	0.0244	0.46665	1.24932
Leukocyte immunoglobulin-like receptor subfamily A member 6 || id:prot-a-1741	3301	0.0247288	77.4626	-0.4119	0.0468	0.07914	0.662391
Thioredoxin domain-containing protein 12 || id:prot-a-3123	3301	0.0248909	78.4872	-0.7619	0.086	0.02192	0.466779
C-C motif chemokine 14 || id:prot-a-390	3301	0.0250128	77.6998	-0.5139	0.0583	0.04984	0.598158
Glycerol-3-phosphate dehydrogenase 1-like protein || id:prot-a-1250	3301	0.0250322	82.214	-0.2294	0.0253	0.61028	0.79501
Lysosomal Pro-X carboxypeptidase || id:prot-a-2356	3301	0.0250931	85.3424	0.291	0.0315	0.18088	1.33776
Laminin || id:prot-a-1695	3301	0.0251105	79.4545	-0.2273	0.0255	0.5836	0.796682
Brorin || id:prot-a-3216	3301	0.0251262	76.4103	0.7535	0.0862	0.02264	2.12442
Epididymal-specific lipocalin-10 || id:prot-a-1707	3301	0.0251665	87.0366	0.3116	0.0334	0.15301	1.36561
Protein FAM3B || id:prot-a-1050	3301	0.0252335	85.1848	0.2935	0.0318	0.17823	1.34111
Complement C1q tumor necrosis factor-related protein 1 || id:prot-a-303	3301	0.0252506	77.5274	-0.2483	0.0282	0.28735	0.780126
Cell growth regulator with EF hand domain protein 1 || id:prot-a-532	3301	0.025322	84.2805	-0.5444	0.0593	0.04472	0.58019
Apolipoprotein L1 || id:prot-a-134	3301	0.0253239	80.0347	-0.3659	0.0409	0.10576	0.693572
Immunoglobulin superfamily DCC subclass member 4 || id:prot-a-1442	3301	0.0254059	78.9902	-0.3955	0.0445	0.08916	0.673343
placental growth factor || id:prot-b-66	3394	0.0254177	37.1308	-1.2577	0.2064	0.0081	0.284307
NAD-dependent protein deacetylase sirtuin-2 || id:prot-a-2736	3301	0.0254216	83.0265	0.2606	0.0286	0.24933	1.29771
Carbonic anhydrase-related protein 10 || id:prot-a-326	3301	0.0254226	80.4842	-0.5939	0.0662	0.03744	0.55217
Eotaxin || id:prot-a-387	3301	0.0255062	82.6512	0.2291	0.0252	0.5838	1.25747
Protein FAM3B || id:prot-a-1050	3301	0.0255085	83.2694	-0.5539	0.0607	0.04346	0.574704
DnaJ homolog subfamily B member 9 || id:prot-a-842	3301	0.0255328	86.5663	0.6578	0.0707	0.03043	1.93054
Sodium-coupled monocarboxylate transporter 1 || id:prot-a-2760	3301	0.0255701	85.5931	-0.2794	0.0302	0.79364	0.756237
placental growth factor || id:prot-b-66	3394	0.0255758	32.7159	-1.7697	0.3094	0.0041	0.170384
galectin 3 || id:prot-b-6	3394	0.0255934	31.5763	-0.2332	0.0415	0.3788	0.791995
Cation-dependent mannose-6-phosphate receptor || id:prot-a-1823	3301	0.0255967	87.4457	0.2263	0.0242	0.50945	1.25395
Holo-Transcobalamin-2 || id:prot-a-2939	3301	0.025602	83.764	0.6251	0.0683	0.03391	1.86843
growth differentiation factor 15 || id:prot-b-55	3394	0.0257711	34.4178	0.8272	0.141	0.0192	2.28691
placental growth factor || id:prot-b-66	3394	0.0257984	37.4273	-1.0388	0.1698	0.0121	0.353879
Complement C1q tumor necrosis factor-related protein 5 || id:prot-a-305	3301	0.0258804	89.3436	0.3261	0.0345	0.14179	1.38555
TNF receptor superfamily member 11b || id:prot-b-83	3394	0.0260607	36.8927	-1.3144	0.2164	0.0076	0.268635
Neuropeptide W || id:prot-a-2082	3301	0.0260715	85.5063	-0.2284	0.0247	0.51063	0.795806
Cysteine-rich secretory protein LCCL domain-containing 2 || id:prot-a-663	3301	0.0261147	79.1132	0.2615	0.0294	0.25699	1.29888
TNF receptor superfamily member 11b || id:prot-b-83	3394	0.026179	31.6485	-1.8126	0.3222	0.004	0.163229
Activating signal cointegrator 1 complex subunit 1 || id:prot-a-181	3301	0.0262969	86.9594	0.2294	0.0246	0.51206	1.25785
matrix metallopeptidase 10 || id:prot-b-48	3394	0.0263306	51.383	0.4688	0.0654	0.064	1.59808
C-C motif chemokine 25 || id:prot-a-403	3301	0.0263932	83.4149	0.3909	0.0428	0.09548	1.47831
Dickkopf-related protein 4 || id:prot-a-823	3301	0.0264082	88.0975	-0.2553	0.0272	0.28225	0.774684
Protein CREG1 || id:prot-a-656	3301	0.0265166	86.7575	-0.3111	0.0334	0.83617	0.732641
Multimerin-2 || id:prot-a-1922	3301	0.0265304	69.4997	1.0054	0.1206	0.0133	2.733
Zinc finger protein 276 || id:prot-a-3267	3301	0.0265832	87.308	-0.2364	0.0253	0.61028	0.789465
Beta-defensin 119 || id:prot-a-794	3301	0.0266197	85.4031	0.2412	0.0261	0.35433	1.27278
Resistin || id:prot-a-2524	3301	0.0268004	88.9439	-0.6083	0.0645	0.03763	0.544275
TNF receptor superfamily member 11b || id:prot-b-83	3394	0.0268982	36.1927	-1.0877	0.1808	0.0115	0.336991
placental growth factor || id:prot-b-66	3394	0.026937	33.8172	-0.7775	0.1337	0.0228	0.459553
Leukocyte immunoglobulin-like receptor subfamily A member 4 || id:prot-a-1738	3301	0.0269627	89.1783	-0.3088	0.0327	0.17042	0.734328
Tyrosine-protein kinase JAK2 || id:prot-a-1598	3301	0.0270297	86.4974	0.2353	0.0253	0.42319	1.26529
Coagulation Factor X || id:prot-a-1006	3301	0.0271897	80.6845	-0.3072	0.0342	0.17451	0.735503
Beta-1,4-galactosyltransferase 1 || id:prot-a-216	3301	0.0272002	88.5218	-0.2625	0.0279	0.27059	0.769126
Lysosomal protective protein || id:prot-a-717	3301	0.0273053	91.7637	-0.2596	0.0271	0.28225	0.77136
Lysosomal protective protein || id:prot-a-717	3301	0.0273281	90.3204	-0.2566	0.027	0.2939	0.773678
Platelet-activating factor acetylhydrolase IB subunit beta || id:prot-a-2166	3301	0.0274899	87.525	0.2816	0.0301	0.22311	1.32525
Dickkopf-related protein 1 || id:prot-a-821	3301	0.0275372	91.8638	-0.2607	0.0272	0.28225	0.770512
Complement factor B || id:prot-a-518	3301	0.0275492	92.8897	-0.2795	0.029	0.77143	0.756162
Advanced glycosylation end product-specific receptor, soluble || id:prot-a-54	3301	0.0276174	91.8848	0.2406	0.0251	0.60705	1.27201
Angiopoietin-1 receptor, soluble || id:prot-a-2944	3301	0.0276256	95.5935	0.5573	0.057	0.04665	1.74595
Corneodesmosin || id:prot-a-500	3301	0.027881	88.5713	-0.5195	0.0552	0.05464	0.594818
Oxidoreductase HTATIP2 || id:prot-a-1389	3301	0.0279921	90.4696	0.2882	0.0303	0.21453	1.33402
Cadherin-7 || id:prot-a-486	3301	0.0281006	91.5821	0.2603	0.0272	0.70648	1.29732
Tumor necrosis factor receptor superfamily member 16 || id:prot-a-2043	3301	0.028125	95.6854	-0.2377	0.0243	0.46665	0.788439
Immunoglobulin superfamily DCC subclass member 4 || id:prot-a-1442	3301	0.0281555	80.3799	0.9611	0.1072	0.01548	2.61457
Coagulation Factor X || id:prot-a-1006	3301	0.0282502	83.0275	0.2442	0.0268	0.61461	1.2766
Torsin-1A-interacting protein 1 || id:prot-a-3076	3301	0.0283403	93.9464	-0.5234	0.054	0.05472	0.592503
Ribonuclease K6 || id:prot-a-2557	3301	0.028367	91.7441	-0.2385	0.0249	0.52552	0.787809
TNF receptor superfamily member 10b || id:prot-b-18	3394	0.0284248	29.9568	-3.3086	0.6045	0.9987	0.0365673
Cell growth regulator with EF hand domain protein 1 || id:prot-a-532	3301	0.0284729	91.8403	0.2415	0.0252	0.42319	1.27316
Neutrophil collagenase || id:prot-a-1920	3301	0.0285926	97.3603	0.4233	0.0429	0.08743	1.52699
Protein-tyrosine sulfotransferase 2 || id:prot-a-3093	3301	0.0286861	97.4956	0.2429	0.0246	0.41694	1.27494
N-acetyllactosaminide beta-1,3-N-acetylglucosaminyltransferase 2 || id:prot-a-213	3301	0.028992	97.8731	0.3146	0.0318	0.17823	1.36971
Protein O-linked-mannose beta-1,4-N-acetylglucosaminyltransferase 2 || id:prot-a-2329	3301	0.0290096	96.7791	0.2666	0.0271	0.7143	1.30552
C-C motif chemokine 17 || id:prot-a-394	3301	0.0291165	90.653	-0.4494	0.0472	0.9218	0.638011
Contactin-2 || id:prot-a-607	3301	0.0292344	99.4314	-0.2802	0.0281	0.24737	0.755633
TNF receptor superfamily member 10b || id:prot-b-18	3394	0.0292443	43.6595	2.1752	0.3292	0.0031	8.80395
Protocadherin-10 || id:prot-a-2194	3301	0.0293041	93.2397	0.6682	0.0692	0.03397	1.95072
Disintegrin and metalloproteinase domain-containing protein 23 || id:prot-a-28	3301	0.0293404	93.3654	0.4725	0.0489	0.07071	1.604
alpha-2-macroglobulin receptor-associated protein || id:prot-a-1781	3301	0.0293635	98.2922	-0.6821	0.0688	0.03262	0.505554
Angiostatin || id:prot-a-2301	3301	0.0294212	97.6609	-0.4032	0.0408	0.10061	0.668178
Serine/threonine-protein kinase MRCK alpha || id:prot-a-475	3301	0.0294718	98.6523	0.5582	0.0562	0.04977	1.74752
DNA/RNA-binding protein KIN17 || id:prot-a-1639	3301	0.029529	99.6858	-0.3175	0.0318	0.17823	0.727967
Protein C-ets-2 || id:prot-a-994	3301	0.0295876	75.5061	-0.6491	0.0747	0.03644	0.522516
Interleukin-6 receptor subunit beta || id:prot-a-1542	3301	0.0296771	96.3737	0.3809	0.0388	0.11565	1.4636
Vascular endothelial growth factor receptor 2 || id:prot-a-1622	3301	0.0296828	99.6572	0.4073	0.0408	0.09933	1.50275
ERO1-like protein alpha || id:prot-a-982	3301	0.0297571	101.238	0.2445	0.0243	0.46665	1.27698
Cystatin-F || id:prot-a-705	3301	0.0297831	95.918	0.2517	0.0257	0.37776	1.28621
GDH/6PGL endoplasmic bifunctional protein || id:prot-a-1305	3301	0.0298824	102.619	0.2492	0.0246	0.59697	1.283
Protein-tyrosine sulfotransferase 2 || id:prot-a-3093	3301	0.0300159	101.325	0.3201	0.0318	0.17824	1.37727
CD63 antigen || id:prot-a-456	3301	0.0300187	99.2696	0.2451	0.0246	0.51236	1.27775
Toll-like receptor 4:Lymphocyte antigen 96 complex || id:prot-a-2991	3301	0.0301847	101.199	-0.3199	0.0318	0.17981	0.726222
Tyrosine-protein kinase receptor Tie-1, soluble || id:prot-a-2978	3301	0.0302474	102.244	0.2538	0.0251	0.62334	1.28891
Complement C1q tumor necrosis factor-related protein 5 || id:prot-a-305	3301	0.0302603	101.146	-0.2464	0.0245	0.47186	0.78161
Proactivator polypeptide-like 1 || id:prot-a-2397	3301	0.0302732	102.071	-0.3334	0.033	0.16262	0.716484
Parathyroid hormone-related protein || id:prot-a-2432	3301	0.0303404	100.325	-0.2464	0.0246	0.5115	0.78161
C-C motif chemokine 22 || id:prot-a-398	3301	0.0304581	92.3821	0.8314	0.0865	0.02254	2.29653
TNF receptor superfamily member 11b || id:prot-b-83	3394	0.0304931	35.1391	-1.4126	0.2383	0.0077	0.243509
A disintegrin and metalloproteinase with thrombospondin motifs 13 || id:prot-a-32	3301	0.0305278	101.189	-0.2545	0.0253	0.38026	0.775304
matrix metallopeptidase 10 || id:prot-b-48	3394	0.0305855	109.413	-1.0345	0.0989	0.0145	0.355404
Drebrin-like protein || id:prot-a-764	3301	0.0306302	102.973	0.2476	0.0244	0.51359	1.28095
Carbonic anhydrase-related protein 10 || id:prot-a-326	3301	0.0307064	99.2656	-0.2979	0.0299	0.22252	0.742376
Thioredoxin domain-containing protein 12 || id:prot-a-3123	3301	0.0307547	89.549	1.216	0.1285	0.01051	3.37367
Sushi, von Willebrand factor type A, EGF and pentraxin domain-containing protein 1 || id:prot-a-2906	3301	0.0307758	99.2098	0.6793	0.0682	0.03454	1.9725
Testican-3 || id:prot-a-2828	3301	0.0308119	100.799	0.6044	0.0602	0.95588	1.83015
Cadherin-7 || id:prot-a-486	3301	0.0309711	103.756	-0.2628	0.0258	0.33944	0.768896
T-cell surface glycoprotein CD3 epsilon chain || id:prot-a-445	3301	0.031089	104.151	-0.2633	0.0258	0.33944	0.768511
Thiosulfate sulfurtransferase || id:prot-a-3109	3301	0.0310907	103.128	0.5758	0.0567	0.04932	1.77855
PH and SEC7 domain-containing protein 2 || id:prot-a-2399	3301	0.0311961	102.491	0.3108	0.0307	0.20247	1.36452
Granulins || id:prot-a-1277	3301	0.0312665	96.6828	-0.2763	0.0281	0.28735	0.758585
Discoidin, CUB and LCCL domain-containing protein 2 || id:prot-a-766	3301	0.0313576	100.386	-1.038	0.1036	0.01477	0.354162
Interleukin-21 || id:prot-a-1506	3301	0.0313777	103.792	-0.3688	0.0362	0.13305	0.691564
GDH/6PGL endoplasmic bifunctional protein || id:prot-a-1305	3301	0.0314717	105.73	0.2766	0.0269	0.28947	1.31864
DNA/RNA-binding protein KIN17 || id:prot-a-1639	3301	0.0315483	104.861	0.469	0.0458	0.07776	1.59839
Stromelysin-2 || id:prot-a-1911	3301	0.0318102	100.069	-0.8693	0.0869	0.02151	0.419245
N-acetylated-alpha-linked acidic dipeptidase 2 || id:prot-a-1991	3301	0.0319073	104.158	-0.2827	0.0277	0.27555	0.753746
Trypsin-3 || id:prot-a-2393	3301	0.031962	83.8183	0.2536	0.0277	0.46112	1.28866
Histo-blood group ABO system transferase || id:prot-a-10	3301	0.0319762	107.342	-0.2787	0.0269	0.28985	0.756767
Contactin-4 || id:prot-a-608	3301	0.0320452	103.733	-0.3249	0.0319	0.81339	0.7226
Extracellular sulfatase Sulf-2 || id:prot-a-2891	3301	0.0320623	104.395	0.3055	0.0299	0.2203	1.3573
Apolipoprotein L1 || id:prot-a-134	3301	0.0320921	103.081	-0.3188	0.0314	0.19649	0.727021
Dipeptidase 2 || id:prot-a-857	3301	0.0321385	108.024	-0.2536	0.0244	0.51181	0.776002
DCN1-like protein 5 || id:prot-a-774	3301	0.032145	110.73	0.2536	0.0241	0.50945	1.28866
Low affinity immunoglobulin epsilon Fc receptor || id:prot-a-1072	3301	0.0321719	92.412	-0.2932	0.0305	0.75076	0.745873
Switch-associated protein 70 || id:prot-a-2909	3301	0.0321766	107.884	-0.2659	0.0256	0.64984	0.766516
Glycolipid transfer protein domain-containing protein 2 || id:prot-a-1223	3301	0.0322552	106.193	0.2669	0.0259	0.34637	1.30591
Interleukin-1 receptor-like 1 || id:prot-a-1502	3301	0.0323687	111.644	-0.2874	0.0272	0.26749	0.750212
Peptidyl-glycine alpha-amidating monooxygenase || id:prot-a-2172	3301	0.032404	100.788	-0.4849	0.0483	0.07445	0.615759
Cyclic AMP-responsive element-binding protein 3-like protein 4 || id:prot-a-654	3301	0.0325476	106.223	0.2556	0.0248	0.46994	1.29124
Lysosomal acid phosphatase || id:prot-a-19	3301	0.0325711	109.373	-0.2625	0.0251	0.38314	0.769126
nerve growth factor || id:prot-b-40	3394	0.0326719	39.9766	2.935	0.4642	0.0019	18.8215
Protein O-linked-mannose beta-1,4-N-acetylglucosaminyltransferase 2 || id:prot-a-2329	3301	0.0326995	114.822	-0.2561	0.0239	0.47321	0.774065
T-cell surface glycoprotein CD3 epsilon chain || id:prot-a-445	3301	0.0327869	107.87	0.2825	0.0272	0.71115	1.32644
Bone sialoprotein 2 || id:prot-a-1395	3301	0.0328331	113.1	-0.2563	0.0241	0.50945	0.77391
T-cell surface glycoprotein CD3 epsilon chain || id:prot-a-445	3301	0.0329308	109.977	-0.5642	0.0538	0.05472	0.568815
Tumor necrosis factor receptor superfamily member EDAR || id:prot-a-888	3301	0.0331697	111.977	-0.3164	0.0299	0.2096	0.728768
Inter-alpha-trypsin inhibitor heavy chain H1 || id:prot-a-1586	3301	0.0332336	110.055	0.2822	0.0269	0.29667	1.32604
Guanylate-binding protein 6 || id:prot-a-1178	3301	0.0332882	113.252	0.2586	0.0243	0.46665	1.29512
Gamma-glutamyl hydrolase || id:prot-a-1207	3301	0.0333228	100.812	0.5944	0.0592	0.95038	1.81194
N-acetylated-alpha-linked acidic dipeptidase 2 || id:prot-a-1991	3301	0.0335146	115.684	-0.4754	0.0442	0.08065	0.621636
fatty acid binding protein 4 || id:prot-b-71	3394	0.033629	37.9802	1.5444	0.2506	0.0071	4.68516
Surfeit locus protein 1 || id:prot-a-2900	3301	0.0338848	113.094	-0.486	0.0457	0.07778	0.615082
Adrenomedullin || id:prot-a-48	3301	0.0339902	112.796	-0.2687	0.0253	0.37913	0.764373
C-C motif chemokine 15 || id:prot-a-391	3301	0.0341574	117.646	-0.2614	0.0241	0.50746	0.769973
Endoplasmic reticulum aminopeptidase 1 || id:prot-a-971	3301	0.0341676	112.247	1.069	0.1009	0.01518	2.91247
Cathepsin F || id:prot-a-722	3301	0.0342904	115.002	-0.2874	0.0268	0.29402	0.750212
Dual specificity mitogen-activated protein kinase kinase 4 || id:prot-a-1842	3301	0.0343772	114.808	-0.2668	0.0249	0.59234	0.765826
Matrix metalloproteinase-9 || id:prot-a-1921	3301	0.0344024	113.086	-0.6221	0.0585	0.95338	0.536816
TNF receptor superfamily member 11b || id:prot-b-83	3394	0.0345213	39.9957	-1.6873	0.2668	0.0061	0.185018
CD177 antigen || id:prot-a-420	3301	0.0349004	99.2172	0.7112	0.0714	0.03578	2.03643
Glycerol-3-phosphate dehydrogenase 1-like protein || id:prot-a-1250	3301	0.0350355	119.196	0.2653	0.0243	0.46665	1.30382
Keratinocyte differentiation-associated protein || id:prot-a-1688	3301	0.0351372	117.935	0.2943	0.0271	0.28284	1.34219
Glutamate receptor ionotropic, delta-2 || id:prot-a-1276	3301	0.0353913	117.318	0.2697	0.0249	0.58198	1.30957
Normal mucosa of esophagus-specific gene 1 protein || id:prot-a-2061	3301	0.0354101	118.844	0.2769	0.0254	0.36185	1.31903
ADP-ribose pyrophosphatase, mitochondrial || id:prot-a-2129	3301	0.0354535	122.229	-0.3571	0.0323	0.16685	0.699703
Inter-alpha-trypsin inhibitor heavy chain H1 || id:prot-a-1586	3301	0.0356048	118.41	0.5517	0.0507	0.06238	1.7362
Sialic acid-binding Ig-like lectin 7 || id:prot-a-2729	3301	0.0358014	121.595	0.2856	0.0259	0.32524	1.33056
Tyrosine-protein kinase JAK2 || id:prot-a-1598	3301	0.0358061	120.37	-0.2677	0.0244	0.51335	0.765137
Serpin A12 || id:prot-a-2690	3301	0.0358545	118.854	0.3227	0.0296	0.22099	1.38085
CD177 antigen || id:prot-a-420	3301	0.0358856	121.175	0.2763	0.0251	0.37766	1.31824
Noggin || id:prot-a-2064	3301	0.0358892	114.883	1.2369	0.1154	0.01187	3.44492
Ski-like protein || id:prot-a-2739	3301	0.0362361	123.255	0.3264	0.0294	0.21727	1.38597
Protein CEI || id:prot-a-316	3301	0.0362486	118.537	0.6772	0.0622	0.04122	1.96836
matrix metallopeptidase 3 || id:prot-b-25	3394	0.0363199	43.393	-0.3017	0.0458	0.2753	0.73956
Holo-Transcobalamin-2 || id:prot-a-2939	3301	0.0364823	126.611	-0.9058	0.0805	0.02275	0.404218
Calcium/calmodulin-dependent protein kinase type 1 || id:prot-a-346	3301	0.0365442	122.456	0.654	0.0591	0.04472	1.92322
Rho GTPase-activating protein 30 || id:prot-a-149	3301	0.0367733	126.144	0.2718	0.0242	0.46665	1.31232
TNF receptor superfamily member 11b || id:prot-b-83	3394	0.03684	49.5618	-1.6889	0.2399	0.0065	0.184723
Tyrosine-protein kinase receptor Tie-1, soluble || id:prot-a-2978	3301	0.0368788	123.427	-0.2733	0.0246	0.44405	0.760864
Cardiotrophin-1 || id:prot-a-710	3301	0.0368975	114.934	-0.9059	0.0845	0.02301	0.404178
Beta-1,4-galactosyltransferase 1 || id:prot-a-216	3301	0.0369164	124.084	0.4478	0.0402	0.10257	1.56487
Protein FAM163A || id:prot-a-1027	3301	0.0369349	125.724	-0.3005	0.0268	0.28672	0.740448
TNF receptor superfamily member 11b || id:prot-b-83	3394	0.0369843	67.1562	-1.7324	0.2114	0.0062	0.176859
Interleukin-21 || id:prot-a-1506	3301	0.0370234	127.377	-0.3747	0.0332	0.15627	0.687495
Cochlin || id:prot-a-613	3301	0.0371246	125.689	-0.3027	0.027	0.28225	0.738821
GDH/6PGL endoplasmic bifunctional protein || id:prot-a-1305	3301	0.0373643	125.085	-0.3948	0.0353	0.86075	0.673815
Scavenger receptor cysteine-rich type 1 protein M130 || id:prot-a-419	3301	0.0374667	132.077	-0.6861	0.0597	0.04152	0.503536
Immunoglobulin lambda-like polypeptide 1 || id:prot-a-1458	3301	0.0379731	109.872	-0.7264	0.0693	0.03738	0.483647
Complement C4 || id:prot-a-315	3301	0.0380576	118.522	-0.3462	0.0318	0.19795	0.707371
Calpastatin || id:prot-a-366	3301	0.0382169	128.932	-0.6688	0.0589	0.04472	0.512323
Eotaxin || id:prot-a-387	3301	0.0384042	129.969	0.5552	0.0487	0.06675	1.74229
Vascular endothelial growth factor A, isoform 121 || id:prot-a-3197	3301	0.0385173	128.609	-0.313	0.0276	0.26887	0.73125
nerve growth factor || id:prot-b-40	3394	0.0385851	40.4908	1.6099	0.253	0.0075	5.00231
Cadherin-7 || id:prot-a-486	3301	0.0386332	129.502	-0.6111	0.0537	0.05472	0.542754
matrix metallopeptidase 3 || id:prot-b-25	3394	0.0389053	51.2857	-0.6123	0.0855	0.0549	0.542103
Inter-alpha-trypsin inhibitor heavy chain H5 || id:prot-a-1587	3301	0.0391685	126.917	0.3222	0.0286	0.74769	1.38016
Sialic acid-binding Ig-like lectin 8 || id:prot-a-2730	3301	0.0391916	132.127	0.6437	0.056	0.04977	1.90351
TNF receptor superfamily member 11b || id:prot-b-83	3394	0.0391974	48.0336	-1.9281	0.2782	0.0053	0.145424
Secreted and transmembrane protein 1 || id:prot-a-2663	3301	0.039332	130.016	0.2805	0.0246	0.49283	1.32379
Dual specificity protein phosphatase 13 isoform A || id:prot-a-873	3301	0.0393681	128.11	-0.2807	0.0248	0.48664	0.755255
Angiopoietin-1 receptor, soluble || id:prot-a-2944	3301	0.0394069	132.25	0.5635	0.049	0.06647	1.75681
Testican-3 || id:prot-a-2828	3301	0.0394808	122.79	0.8477	0.0765	0.02827	2.33427
Protein CEI || id:prot-a-316	3301	0.0396242	135.193	0.8953	0.077	0.02536	2.44807
Corneodesmosin || id:prot-a-500	3301	0.0396658	130.599	0.2857	0.025	0.5838	1.33069
Discoidin, CUB and LCCL domain-containing protein 2 || id:prot-a-766	3301	0.0396786	133.756	-0.6199	0.0536	0.05461	0.537998
Thioredoxin domain-containing protein 5 || id:prot-a-3124	3301	0.0404024	135.777	0.2983	0.0256	0.34842	1.34757
Granzyme A || id:prot-a-1297	3301	0.0408494	139.95	0.2993	0.0253	0.64831	1.34891
Serine protease inhibitor Kazal-type 2 || id:prot-a-2818	3301	0.0412	145.043	0.9996	0.083	0.02106	2.71719
Advanced glycosylation end product-specific receptor, soluble || id:prot-a-54	3301	0.0412466	144.05	-0.5749	0.0479	0.06687	0.562761
Myeloperoxidase || id:prot-a-1930	3301	0.0413053	133.2	-0.5736	0.0497	0.0673	0.563493
PR domain zinc finger protein 1 || id:prot-a-2357	3301	0.0417183	143.365	-0.5424	0.0453	0.0768	0.581351
Neutrophil cytosol factor 2 || id:prot-a-2009	3301	0.0417402	141.223	0.6643	0.0559	0.04977	1.94313
Transmembrane protein 87B || id:prot-a-3016	3301	0.0417672	147.147	-0.3348	0.0276	0.75237	0.715481
Estrogen sulfotransferase || id:prot-a-2894	3301	0.0423049	148.973	-0.404	0.0331	0.15301	0.667644
Laminin || id:prot-a-1695	3301	0.0423056	147.291	-0.2937	0.0242	0.43088	0.7455
Laminin || id:prot-a-1695	3301	0.0424655	137.35	0.7524	0.0642	0.03903	2.12209
Neurofascin || id:prot-a-2039	3301	0.042664	150.479	0.5238	0.0427	0.08497	1.68843
Thioredoxin domain-containing protein 12 || id:prot-a-3123	3301	0.0427748	144.57	-1.2168	0.1012	0.01466	0.296176
Protein MENT || id:prot-a-1879	3301	0.0428089	146.783	0.3465	0.0286	0.23219	1.41411
Odorant-binding protein 2b || id:prot-a-2139	3301	0.0430963	144.322	0.358	0.0298	0.78613	1.43047
Calcium/calmodulin-dependent protein kinase type 1D || id:prot-a-347	3301	0.0431136	147.894	0.2943	0.0242	0.46665	1.34219
Serine/threonine-protein kinase MRCK alpha || id:prot-a-475	3301	0.0431479	142.388	0.3544	0.0297	0.2203	1.42533
GDNF family receptor alpha-2 || id:prot-a-1202	3301	0.0432865	144.195	0.2954	0.0246	0.4556	1.34366
C-C motif chemokine 17 || id:prot-a-394	3301	0.0433547	147.328	0.5899	0.0486	0.06675	1.80381
Dual specificity protein phosphatase 13 isoform A || id:prot-a-873	3301	0.0435291	146.93	-0.2994	0.0247	0.41514	0.741263
cAMP-specific 3',5'-cyclic phosphodiesterase 4D || id:prot-a-2221	3301	0.0436103	114.734	-0.4231	0.0395	0.14196	0.655013
Kallikrein-12 || id:prot-a-1657	3301	0.043738	149.814	-0.3011	0.0246	0.59372	0.740004
Tryptase beta-2 || id:prot-a-3090	3301	0.0441005	148.918	0.3063	0.0251	0.37764	1.35839
Interleukin-17 receptor A || id:prot-a-1486	3301	0.0441046	148.158	-0.3043	0.025	0.39114	0.73764
Trypsin-3 || id:prot-a-2393	3301	0.0452469	163.321	-0.3655	0.0286	0.21601	0.69385
Septin-10 || id:prot-a-2685	3301	0.0453906	151.424	0.6768	0.055	0.05228	1.96757
Plexin-C1 || id:prot-a-2309	3301	0.0454226	152.776	-0.796	0.0644	0.03723	0.45113
Neural cell adhesion molecule 2 || id:prot-a-2008	3301	0.0455314	134.306	0.3384	0.0292	0.27373	1.4027
Leucine-rich repeat serine/threonine-protein kinase 2 || id:prot-a-1791	3301	0.0458512	158.593	0.3035	0.0241	0.46665	1.35459
Cyclic AMP-dependent transcription factor ATF-6 alpha || id:prot-a-197	3301	0.0459319	125.162	0.7574	0.0677	0.04178	2.13272
Rac GTPase-activating protein 1 || id:prot-a-2481	3301	0.0459927	162.585	-0.3685	0.0289	0.21601	0.691771
Normal mucosa of esophagus-specific gene 1 protein || id:prot-a-2061	3301	0.0460865	157.832	0.3681	0.0293	0.21727	1.44499
Reticulon-4 receptor || id:prot-a-2609	3301	0.0461154	152.78	-0.3498	0.0283	0.74811	0.704829
Ubiquitin carboxyl-terminal hydrolase 25 || id:prot-a-3180	3301	0.0466071	137.571	0.5888	0.0502	0.07247	1.80182
Low affinity immunoglobulin epsilon Fc receptor || id:prot-a-1072	3301	0.0468314	156.199	-0.3062	0.0245	0.48403	0.736239
Multiple inositol polyphosphate phosphatase 1 || id:prot-a-1903	3301	0.0468931	161.549	-0.3114	0.0245	0.5906	0.732421
Cochlin || id:prot-a-613	3301	0.0473637	169.071	0.4759	0.0366	0.11864	1.60946
Neutrophil cytosol factor 2 || id:prot-a-2009	3301	0.048478	162.562	1.0455	0.082	0.02269	2.84482
MAGUK p55 subfamily member 6 || id:prot-a-1931	3301	0.0486731	168.353	0.3127	0.0241	0.46665	1.36711
Laminin subunit alpha-4 || id:prot-a-1696	3301	0.0486984	166.431	-0.3122	0.0242	0.51359	0.731835
Protein eva-1 homolog C || id:prot-a-995	3301	0.0488611	169.878	-0.348	0.0267	0.7197	0.706099
PH and SEC7 domain-containing protein 1 || id:prot-a-2398	3301	0.0489804	171.102	0.3571	0.0273	0.25927	1.42918
growth differentiation factor 15 || id:prot-b-55	3394	0.0490627	52.8067	2.4511	0.3373	0.0041	11.6011
Estrogen sulfotransferase || id:prot-a-2892	3301	0.0491425	164.666	0.3901	0.0304	0.20245	1.47713
Tenascin || id:prot-a-3028	3301	0.0495136	171.923	-0.3514	0.0268	0.72251	0.703702
E3 ubiquitin-protein ligase RNF8 || id:prot-a-2573	3301	0.0495801	171.49	0.3156	0.0241	0.46665	1.37108
CUB and zona pellucida-like domain-containing protein 1 || id:prot-a-735	3301	0.0495939	136.312	-0.9959	0.0853	0.02566	0.369391
Carbohydrate sulfotransferase 11 || id:prot-a-550	3301	0.0499097	170.615	-0.3161	0.0242	0.48419	0.728987
Cytoskeleton-associated protein 2 || id:prot-a-564	3301	0.0512163	173.972	0.5975	0.0453	0.07778	1.81757
C-C motif chemokine ligand 4 || id:prot-b-50	3394	0.0512443	181.512	0.5416	0.0402	0.0967	1.71875
Coagulation Factor X || id:prot-a-1006	3301	0.0513112	149.207	-0.5851	0.0479	0.0816	0.55705
Neutrophil collagenase || id:prot-a-1920	3301	0.0515031	176.141	-0.7764	0.0585	0.04472	0.460059
Intercellular adhesion molecule 5 || id:prot-a-1402	3301	0.0515607	176.173	-0.4181	0.0315	0.17981	0.658296
Protein CREG1 || id:prot-a-656	3301	0.0519067	176.71	-0.3536	0.0266	0.29402	0.702156
Leukocyte immunoglobulin-like receptor subfamily B member 4 || id:prot-a-1746	3301	0.0519369	180.454	-0.3224	0.024	0.48722	0.724408
Surfeit locus protein 1 || id:prot-a-2900	3301	0.0520195	176.698	-0.9943	0.0748	0.97296	0.369982
Complement C4 || id:prot-a-315	3301	0.0521943	128.355	0.4781	0.0422	0.13145	1.61301
C-C motif chemokine 23 || id:prot-a-399	3301	0.052355	176.9	-1.3859	0.1042	0.01382	0.250099
nerve growth factor || id:prot-b-40	3394	0.0524011	59.248	2.0621	0.2679	0.0062	7.86246
Collectin-10 || id:prot-a-627	3301	0.0524692	167.806	0.4223	0.0326	0.82077	1.52547
N-acetyl-D-glucosamine kinase || id:prot-a-1995	3301	0.0527416	170.338	-0.432	0.0331	0.17031	0.649209
Vacuolar protein sorting-associated protein 4B || id:prot-a-3205	3301	0.0534994	185.815	0.3994	0.0293	0.2131	1.49093
DnaJ homolog subfamily B member 9 || id:prot-a-842	3301	0.0535853	186.892	0.3281	0.024	0.46665	1.38833
Alpha-(1,3)-fucosyltransferase 5 || id:prot-a-1153	3301	0.0537403	174.617	0.333	0.0252	0.58766	1.39515
Sialic acid-binding Ig-like lectin 7 || id:prot-a-2729	3301	0.0545695	159.587	-0.6089	0.0482	0.07999	0.543949
Prolargin || id:prot-a-2361	3301	0.054792	190.399	-0.3698	0.0268	0.72286	0.690872
Beta-defensin 119 || id:prot-a-794	3301	0.0550541	176.727	0.6062	0.0456	0.08156	1.83345
CD209 antigen || id:prot-a-426	3301	0.0552062	183.199	-0.4047	0.0299	0.21458	0.667177
3-hydroxyanthranilate 3,4-dioxygenase || id:prot-a-1306	3301	0.0552841	181.33	-0.7891	0.0586	0.04656	0.454253
Endothelin-2 || id:prot-a-892	3301	0.0555631	193.79	-0.3341	0.024	0.46665	0.715982
Low affinity immunoglobulin gamma Fc region receptor II-b || id:prot-a-1075	3301	0.0555999	171.277	-0.4947	0.0378	0.13067	0.609754
Epididymis-specific alpha-mannosidase || id:prot-a-1835	3301	0.0557866	197.178	0.3342	0.0238	0.48385	1.39682
Interleukin-36 alpha || id:prot-a-1526	3301	0.055963	195.184	0.3353	0.024	0.46665	1.39836
C-C motif chemokine 3-like 1 || id:prot-a-408	3301	0.0561757	185.678	0.496	0.0364	0.13145	1.64214
Oxysterols receptor LXR-beta || id:prot-a-2087	3301	0.0570362	198.928	0.3385	0.024	0.46665	1.40284
Immunoglobulin superfamily containing leucine-rich repeat protein 2 || id:prot-a-1576	3301	0.0591625	206.147	-0.4494	0.0313	0.17824	0.638011
Palmitoyl-protein thioesterase 1 || id:prot-a-2351	3301	0.0597809	204.4	-0.8621	0.0603	0.04198	0.422274
Septin-10 || id:prot-a-2685	3301	0.0598968	203.971	0.3699	0.0259	0.32359	1.44759
P-selectin || id:prot-a-2667	3301	0.0607768	211.782	-0.4555	0.0313	0.17823	0.634131
Gamma-interferon-inducible protein 16 || id:prot-a-1414	3301	0.0610931	217.933	0.8518	0.0577	0.04404	2.34386
Complement factor H-related protein 5 || id:prot-a-521	3301	0.0617717	195.94	-1.3018	0.093	0.01857	0.272042
C-C motif chemokine 25 || id:prot-a-402	3301	0.0618251	213.178	0.4716	0.0323	0.16682	1.60256
Transmembrane protein 87B || id:prot-a-3016	3301	0.0620118	215.478	-0.3523	0.024	0.51359	0.703069
Interleukin-5 receptor subunit alpha || id:prot-a-1537	3301	0.0621894	198.172	0.5096	0.0362	0.13908	1.66463
ADP-ribose pyrophosphatase, mitochondrial || id:prot-a-2129	3301	0.0622011	218.861	1.0267	0.0694	0.03043	2.79184
Protein FAM163A || id:prot-a-1027	3301	0.0623062	220.358	0.4008	0.027	0.26321	1.49302
GDH/6PGL endoplasmic bifunctional protein || id:prot-a-1305	3301	0.0628548	204.895	1.6175	0.113	0.01216	5.04047
Programmed cell death 1 ligand 2 || id:prot-a-2215	3301	0.0629101	224.306	0.3879	0.0259	0.29764	1.47388
Haptoglobin || id:prot-a-1369	3301	0.0629304	189.438	-0.3785	0.0275	0.32574	0.684888
Carbonyl reductase [NADPH] 1 || id:prot-a-373	3301	0.0634789	215.88	-1.2151	0.0827	0.02198	0.29668
Lysosomal acid phosphatase || id:prot-a-19	3301	0.0634819	216.025	1.1964	0.0814	0.02269	3.30819
MHC class I polypeptide-related sequence B || id:prot-a-1898	3301	0.0637853	178.702	0.8756	0.0655	0.04349	2.40032
Glycogen phosphorylase, liver form || id:prot-a-2462	3301	0.0642708	214.75	0.4367	0.0298	0.21453	1.54759
Neuropeptide W || id:prot-a-2082	3301	0.0646895	219.41	-0.4266	0.0288	0.23117	0.652725
Protein FAM189A2 || id:prot-a-1038	3301	0.0646993	215.507	0.8353	0.0569	0.04874	2.30551
Transmembrane protein 87B || id:prot-a-3016	3301	0.0648028	232.536	0.4468	0.0293	0.20387	1.5633
Sushi, von Willebrand factor type A, EGF and pentraxin domain-containing protein 1 || id:prot-a-2906	3301	0.0649761	222.507	1.0561	0.0708	0.03003	2.87514
Brorin || id:prot-a-3216	3301	0.0652288	209.427	-0.5094	0.0352	0.14742	0.600856
Protein Z-dependent protease inhibitor || id:prot-a-2689	3301	0.0654737	221.432	-1.6324	0.1097	0.01244	0.19546
Odorant-binding protein 2b || id:prot-a-2139	3301	0.0655723	213.585	-0.4019	0.0275	0.71684	0.669048
Complement C4 || id:prot-a-315	3301	0.0666786	231.68	0.5647	0.0371	0.11862	1.75892
NAD-dependent protein deacetylase sirtuin-2 || id:prot-a-2736	3301	0.066817	229.479	-0.7953	0.0525	0.05595	0.451446
Complement factor B || id:prot-a-518	3301	0.0670397	234.598	-0.9144	0.0597	0.04184	0.400757
Torsin-1A-interacting protein 1 || id:prot-a-3076	3301	0.0679246	240.902	0.3694	0.0238	0.46665	1.44687
Signal-regulatory protein beta-1 || id:prot-a-2733	3301	0.0683651	236.163	0.3888	0.0253	0.65451	1.47521
Leukocyte immunoglobulin-like receptor subfamily B member 1 || id:prot-a-1742	3301	0.069574	246.901	0.7448	0.0474	0.06723	2.10602
Protein FAM3B || id:prot-a-1049	3301	0.0696154	232.924	-0.8684	0.0569	0.04851	0.419622
Beta-defensin 1 || id:prot-a-804	3301	0.0702555	244.439	-0.3893	0.0249	0.36503	0.677531
ERO1-like protein beta || id:prot-a-983	3301	0.0703594	251.505	-0.3822	0.0241	0.59576	0.682359
SLAM family member 7 || id:prot-a-2744	3301	0.070411	249.72	0.3761	0.0238	0.46665	1.45659
Protein EVI2B || id:prot-a-997	3301	0.0704532	227.507	0.3982	0.0264	0.66685	1.48914
Kelch-like protein 13 || id:prot-a-1655	3301	0.070861	251.316	0.3773	0.0238	0.46665	1.45834
TNF receptor superfamily member 11b || id:prot-b-83	3394	0.0717185	77.7186	-1.9624	0.2226	0.0094	0.140521
cAMP-specific 3',5'-cyclic phosphodiesterase 4D || id:prot-a-2221	3301	0.0718633	248.386	-0.4602	0.0292	0.21656	0.631157
Killer cell immunoglobulin-like receptor 2DS2 || id:prot-a-1645	3301	0.0718769	231.536	-0.4291	0.0282	0.73413	0.651095
Leukocyte immunoglobulin-like receptor subfamily A member 6 || id:prot-a-1741	3301	0.0730581	193.653	1.0924	0.0785	0.03161	2.98142
Tumor necrosis factor receptor superfamily member EDAR || id:prot-a-888	3301	0.0741884	261.383	1.5747	0.0974	0.01519	4.82929
Probable carboxypeptidase X1 || id:prot-a-648	3301	0.074679	256.159	-0.6434	0.0402	0.10025	0.525503
Contactin-5 || id:prot-a-609	3301	0.074834	263.644	0.4725	0.0291	0.21294	1.604
Tyrosine-protein kinase JAK2 || id:prot-a-1598	3301	0.0763732	273.156	0.3917	0.0237	0.46665	1.47949
Disintegrin and metalloproteinase domain-containing protein 23 || id:prot-a-28	3301	0.0806301	287.136	0.4321	0.0255	0.6846	1.54049
Signal transducer and activator of transcription 1-alpha/beta || id:prot-a-2868	3301	0.0811745	272.757	0.4839	0.0293	0.22311	1.62239
Sushi, von Willebrand factor type A, EGF and pentraxin domain-containing protein 1 || id:prot-a-2907	3301	0.0818603	285.138	1.1854	0.0702	0.03003	3.272
Kallikrein-7 || id:prot-a-1666	3301	0.0823337	296.971	0.7031	0.0408	0.90832	2.02001
Alpha-amylase 1 || id:prot-a-89	3301	0.0829514	281.319	-1.0399	0.062	0.03995	0.35349
Low affinity immunoglobulin gamma Fc region receptor III-B || id:prot-a-1076	3301	0.0830613	300.767	0.4353	0.0251	0.32443	1.54543
Dual specificity protein kinase CLK2 || id:prot-a-586	3301	0.0831056	297.235	0.4086	0.0237	0.46665	1.50471
Gamma-glutamyl hydrolase || id:prot-a-1207	3301	0.0844393	306.634	0.7985	0.0456	0.0713	2.22221
Angiopoietin-related protein 1 || id:prot-a-96	3301	0.0845889	303.775	0.4305	0.0247	0.35239	1.53803
C-C motif chemokine ligand 4 || id:prot-b-50	3394	0.0846673	136.591	-0.5119	0.0438	0.2026	0.599356
MHC class I polypeptide-related sequence B || id:prot-a-1898	3301	0.0848598	231.385	-0.5902	0.0388	0.14196	0.554216
Complement factor H-related protein 5 || id:prot-a-521	3301	0.0848917	309.698	-1.2002	0.0682	0.03039	0.301134
Thioredoxin domain-containing protein 12 || id:prot-a-3123	3301	0.0852781	277.206	-1.1638	0.0699	0.03254	0.312297
Probable dimethyladenosine transferase || id:prot-a-819	3301	0.0855065	293.928	0.4989	0.0291	0.2203	1.64691
N-acetyl-D-glucosamine kinase || id:prot-a-1995	3301	0.0856342	306.493	0.5042	0.0288	0.21439	1.65566
Toll-like receptor 4:Lymphocyte antigen 96 complex || id:prot-a-2991	3301	0.0859005	313.965	-0.9019	0.0509	0.05593	0.405798
Segment polarity protein dishevelled homolog DVL-2 || id:prot-a-878	3301	0.0859562	310.45	-0.6114	0.0347	0.13254	0.542591
Ferritin || id:prot-a-1148	3301	0.0864603	307.246	0.5241	0.0299	0.19567	1.68894
Vascular endothelial growth factor receptor 2 || id:prot-a-1622	3301	0.0867712	315.678	-1.1531	0.0649	0.03377	0.315657
Cyclic AMP-responsive element-binding protein 3-like protein 4 || id:prot-a-654	3301	0.0873527	309.746	0.8747	0.0497	0.06078	2.39816
Pro-FMRFamide-related neuropeptide FF || id:prot-a-2073	3301	0.088856	320.501	0.4225	0.0236	0.46665	1.52577
Semenogelin-1 || id:prot-a-2681	3301	0.0891176	315.495	0.9485	0.0534	0.05226	2.58183
Proactivator polypeptide-like 1 || id:prot-a-2397	3301	0.0903321	318.745	0.5481	0.0307	0.18432	1.72996
Cystatin-F || id:prot-a-705	3301	0.0909691	305.549	1.3949	0.0798	0.02395	4.03457
PH and SEC7 domain-containing protein 2 || id:prot-a-2399	3301	0.0923686	321.105	-0.4892	0.0273	0.26122	0.613117
Complement C1q subcomponent subunit C || id:prot-a-301	3301	0.0924501	318.057	1.0754	0.0603	0.04171	2.93117
TNF receptor superfamily member 11b || id:prot-b-83	3394	0.0927083	129.535	-5.5632	0.4888	0.0015	0.00383648
Collectin-10 || id:prot-a-627	3301	0.0936834	332.754	0.8081	0.0443	0.07778	2.24364
Colipase || id:prot-a-592	3301	0.0959812	318.004	0.4476	0.0251	0.60228	1.56455
N-acetyllactosaminide beta-1,3-N-acetylglucosaminyltransferase 2 || id:prot-a-213	3301	0.0961741	353.44	0.4512	0.024	0.38255	1.5702
Beta-1,4-galactosyltransferase 6 || id:prot-a-220	3301	0.0972368	346.69	-1.0818	0.0581	0.04343	0.338985
Vascular endothelial growth factor receptor 3 || id:prot-a-1129	3301	0.098507	359.14	-0.5799	0.0306	0.17823	0.559954
Peptidyl-glycine alpha-amidating monooxygenase || id:prot-a-2172	3301	0.0991976	353.683	-0.4664	0.0248	0.35171	0.627256
HLA class II histocompatibility antigen, DQ alpha 2 chain || id:prot-a-1347	3301	0.0996687	358.599	0.4488	0.0237	0.55086	1.56643
Vascular endothelial growth factor receptor 2 || id:prot-a-1622	3301	0.099806	359.022	-0.5817	0.0307	0.17981	0.558947
Protein FAM3B || id:prot-a-1050	3301	0.101309	350.495	-1.1495	0.0614	0.03993	0.316795
Ectonucleoside triphosphate diphosphohydrolase 5 || id:prot-a-953	3301	0.103408	390.891	-0.9668	0.0489	0.05877	0.380298
Apolipoprotein L1 || id:prot-a-134	3301	0.103755	367.899	0.6157	0.0321	0.16362	1.85095
Pro-FMRFamide-related neuropeptide FF || id:prot-a-2073	3301	0.105688	367.799	0.56	0.0292	0.21453	1.75067
L-Selectin || id:prot-a-2666	3301	0.106079	391.615	-0.5165	0.0261	0.27377	0.596605
A disintegrin and metalloproteinase with thrombospondin motifs 6 || id:prot-a-37	3301	0.106426	368.062	-1.4523	0.0757	0.9741	0.234031
Proenkephalin-A || id:prot-a-2247	3301	0.107958	395.398	-0.4653	0.0234	0.47396	0.627947
Protein eva-1 homolog C || id:prot-a-995	3301	0.108023	400.782	-0.5125	0.0256	0.28937	0.598996
C-C motif chemokine 23 || id:prot-a-399	3301	0.10824	402.692	1.0154	0.0506	0.05558	2.76047
Promotilin || id:prot-a-1906	3301	0.109971	403.77	-0.4702	0.0234	0.536	0.624877
Urea transporter 2 || id:prot-a-2747	3301	0.11055	402.304	1.0811	0.0539	0.04977	2.94792
S-formylglutathione hydrolase || id:prot-a-989	3301	0.110639	398.319	-0.8063	0.0404	0.09391	0.446507
Semenogelin-1 || id:prot-a-2681	3301	0.111983	404.314	0.5047	0.0251	0.32626	1.65649
Tenascin-X || id:prot-a-3071	3301	0.113403	422.517	1.9733	0.096	0.01478	7.19438
PH and SEC7 domain-containing protein 1 || id:prot-a-2398	3301	0.113934	434.683	0.663	0.0318	0.15301	1.94061
Protein kinase C-binding protein NELL1 || id:prot-a-2030	3301	0.114077	402.753	1.1098	0.0553	0.04868	3.03375
Testis-expressed sequence 29 protein || id:prot-a-2948	3301	0.114763	419.619	0.5326	0.026	0.28157	1.70336
Dihydropteridine reductase || id:prot-a-2464	3301	0.118054	424.81	-0.5668	0.0275	0.24258	0.567338
Switch-associated protein 70 || id:prot-a-2910	3301	0.119054	444.432	0.5945	0.0282	0.21439	1.81212
Tapasin || id:prot-a-2926	3301	0.119618	423.104	1.9829	0.0964	0.01545	7.26378
Alcohol dehydrogenase [NADP(+)] || id:prot-a-67	3301	0.121406	431.317	0.6002	0.0289	0.21453	1.82248
MHC class I polypeptide-related sequence B || id:prot-a-1898	3301	0.121572	456.522	-0.7115	0.0333	0.13955	0.490907
C-C motif chemokine 14 || id:prot-a-390	3301	0.12393	469.56	-1.0813	0.0499	0.05615	0.339154
Plexin-C1 || id:prot-a-2309	3301	0.124485	452.702	-2.1447	0.1008	0.01372	0.117103
P-selectin || id:prot-a-2667	3301	0.125448	473.502	-0.8073	0.0371	0.10788	0.446061
A disintegrin and metalloproteinase with thrombospondin motifs 13 || id:prot-a-32	3301	0.126054	465.769	-0.8719	0.0404	0.09123	0.418156
SPARC-like protein 1 || id:prot-a-2811	3301	0.126161	474.49	0.5315	0.0244	0.3366	1.70148
Maspardin || id:prot-a-2815	3301	0.127226	477.11	0.6116	0.028	0.21727	1.84338
Neurofascin || id:prot-a-2039	3301	0.127341	451.81	0.8226	0.0387	0.10515	2.27641
Serine/threonine-protein kinase 17B || id:prot-a-2878	3301	0.129085	487.451	0.6204	0.0281	0.2131	1.85967
galectin 3 || id:prot-b-6	3394	0.130205	287.229	-0.7796	0.046	0.122	0.458589
Leukocyte immunoglobulin-like receptor subfamily A member 5 || id:prot-a-1739	3301	0.130434	503.279	-0.5429	0.0242	0.3305	0.581061
Myeloblastin || id:prot-a-2395	3301	0.130976	435.592	0.5656	0.0271	0.71281	1.7605
Plexin-B2 || id:prot-a-2308	3301	0.13555	524.844	0.5315	0.0232	0.39959	1.70148
C-C motif chemokine 25 || id:prot-a-403	3301	0.136296	515.545	-0.9718	0.0428	0.07829	0.378401
Sushi domain-containing protein 2 || id:prot-a-2902	3301	0.137052	490.999	0.5872	0.0265	0.27359	1.79894
Ubiquitin carboxyl-terminal hydrolase 25 || id:prot-a-3180	3301	0.137537	517.681	1.306	0.0574	0.04209	3.69138
matrix metallopeptidase 3 || id:prot-b-25	3394	0.137984	527.996	-0.5262	0.0229	0.4712	0.590846
Gamma-interferon-inducible protein 16 || id:prot-a-1414	3301	0.138257	501.541	0.6405	0.0286	0.21453	1.89743
Contactin-2 || id:prot-a-607	3301	0.138496	487.41	-0.7705	0.0349	0.86518	0.462782
Tenascin-X || id:prot-a-3071	3301	0.139068	525.454	-1.7513	0.0764	0.02321	0.173548
Plasma protease C1 inhibitor || id:prot-a-2701	3301	0.139861	540.069	-0.6019	0.0259	0.26131	0.54777
Tumor necrosis factor-inducible gene 6 protein || id:prot-a-3031	3301	0.141199	534.449	-0.5479	0.0237	0.62174	0.578163
Alpha-(1,3)-fucosyltransferase 5 || id:prot-a-1153	3301	0.141663	538.24	-0.58	0.025	0.3014	0.559898
Complement C1q tumor necrosis factor-related protein 1 || id:prot-a-303	3301	0.142108	518.575	0.6399	0.0281	0.77654	1.89629
Protein Z-dependent protease inhibitor || id:prot-a-2689	3301	0.142888	450.582	0.5519	0.026	0.62428	1.73655
Neutrophil cytosol factor 2 || id:prot-a-2009	3301	0.143638	551.743	0.653	0.0278	0.21439	1.9213
Selenoprotein S || id:prot-a-3202	3301	0.144922	543.939	-1.0052	0.0431	0.07776	0.365971
Myeloblastin || id:prot-a-2396	3301	0.146951	496.014	0.5991	0.0269	0.71281	1.82048
GDH/6PGL endoplasmic bifunctional protein || id:prot-a-1305	3301	0.147039	573.127	0.7589	0.0317	0.15022	2.13593
Inducible T-cell costimulator || id:prot-a-1403	3301	0.149206	517.339	0.58	0.0255	0.66802	1.78604
Granzyme B || id:prot-a-1299	3301	0.15014	558.495	-0.6688	0.0283	0.78665	0.512323
Apolipoprotein L1 || id:prot-a-135	3301	0.151044	576	-1.3296	0.0554	0.04472	0.264583
CD177 antigen || id:prot-a-420	3301	0.151275	524.975	1.8032	0.0787	0.02383	6.06904
Tyrosine-protein kinase receptor Tie-1, soluble || id:prot-a-2978	3301	0.15431	599.818	1.1119	0.0454	0.06688	3.04013
Alcohol dehydrogenase [NADP(+)] || id:prot-a-67	3301	0.154511	572.889	-1.18	0.0493	0.05896	0.307279
Serine protease inhibitor Kazal-type 6 || id:prot-a-2820	3301	0.156271	610.944	1.0579	0.0428	0.92448	2.88032
interleukin 1 receptor like 1 || id:prot-b-38	3394	0.156694	653.962	-0.5805	0.0227	0.3677	0.559618
ER membrane protein complex subunit 4 || id:prot-a-936	3301	0.158424	613.959	-0.6591	0.0266	0.76011	0.517317
Cardiotrophin-1 || id:prot-a-710	3301	0.165637	673.638	0.7994	0.0308	0.15301	2.22421
Leukocyte immunoglobulin-like receptor subfamily B member 2 || id:prot-a-1744	3301	0.16946	660.803	-0.7172	0.0279	0.79202	0.488117
Alpha-L-iduronidase || id:prot-a-1411	3301	0.171041	669.378	0.608	0.0235	0.63658	1.83675
PR domain zinc finger protein 1 || id:prot-a-2357	3301	0.17238	696.614	-0.644	0.0244	0.29462	0.525187
Human Chorionic Gonadotropin || id:prot-a-527	3301	0.173954	675.148	1.1095	0.0427	0.07651	3.03284
Chymotrypsinogen B || id:prot-a-714	3301	0.174397	715.01	0.6471	0.0242	0.70435	1.90999
Suppressor of cytokine signaling 3 || id:prot-a-2797	3301	0.17662	707.764	0.8327	0.0313	0.1498	2.29952
Intercellular adhesion molecule 5 || id:prot-a-1401	3301	0.177036	688.009	0.7187	0.0274	0.78041	2.05176
Adhesion G protein-coupled receptor F5 || id:prot-a-44	3301	0.177168	704.513	-0.7777	0.0293	0.17823	0.459462
alpha-2-macroglobulin receptor-associated protein || id:prot-a-1782	3301	0.182102	742.802	1.5535	0.057	0.03927	4.72799
Cation-independent mannose-6-phosphate receptor || id:prot-a-1445	3301	0.182118	738	0.8992	0.0331	0.87065	2.45764
Killer cell immunoglobulin-like receptor 2DS2 || id:prot-a-1645	3301	0.184274	662.905	0.6308	0.0245	0.36418	1.87911
Tenascin || id:prot-a-3028	3301	0.189017	762.046	0.853	0.0309	0.15343	2.34668
Inter-alpha-trypsin inhibitor heavy chain H1 || id:prot-a-1586	3301	0.194452	782.788	-0.6463	0.0231	0.36871	0.523981
Odorant-binding protein 2b || id:prot-a-2139	3301	0.195635	785.966	0.799	0.0285	0.18891	2.22332
MAP kinase-activated protein kinase 5 || id:prot-a-1854	3301	0.19939	820.136	0.6329	0.0221	0.46665	1.88306
Cystatin-F || id:prot-a-705	3301	0.206921	865.91	0.7592	0.0258	0.76552	2.13657
Granulysin || id:prot-a-1228	3301	0.21005	858.668	0.7736	0.0264	0.22704	2.16756
rRNA methyltransferase 3, mitochondrial || id:prot-a-2575	3301	0.212061	888.258	0.6527	0.0219	0.46665	1.92072
Interleukin-3 receptor subunit alpha || id:prot-a-1530	3301	0.215492	899.371	-0.8577	0.0286	0.17823	0.424136
Adhesion G protein-coupled receptor F5 || id:prot-a-44	3301	0.21746	896.976	1.3657	0.0456	0.93784	3.91847
Protein shisa-3 homolog || id:prot-a-2720	3301	0.221278	843.389	0.7057	0.0243	0.66685	2.02526
Protein CEI || id:prot-a-316	3301	0.22581	931.809	-1.2546	0.0411	0.07778	0.28519
Thioredoxin domain-containing protein 12 || id:prot-a-3123	3301	0.227265	951.961	1.0768	0.0349	0.11013	2.93527
Vascular endothelial growth factor receptor 3 || id:prot-a-1129	3301	0.23398	979.121	-0.6884	0.022	0.44405	0.502379
Signal-regulatory protein beta-1 || id:prot-a-2733	3301	0.235488	972.448	0.7453	0.0239	0.30499	2.10707
Granulins || id:prot-a-1277	3301	0.236441	962.866	0.8254	0.0266	0.77654	2.28279
Haptoglobin || id:prot-a-1369	3301	0.237572	983.739	0.8688	0.0277	0.19565	2.38405
CUB and zona pellucida-like domain-containing protein 1 || id:prot-a-735	3301	0.242269	1053.18	-0.8243	0.0254	0.23219	0.438542
Dual specificity mitogen-activated protein kinase kinase 4 || id:prot-a-1842	3301	0.243502	1084.49	0.8661	0.0263	0.20387	2.37762
Vascular endothelial growth factor A, isoform 121 || id:prot-a-3197	3301	0.246603	1067.01	-0.7023	0.0215	0.49684	0.495444
Lactase-phlorizin hydrolase || id:prot-a-1713	3301	0.247293	1011.19	0.7759	0.0244	0.71122	2.17255
alpha-2-macroglobulin receptor-associated protein || id:prot-a-1781	3301	0.247337	1095.53	1.8105	0.0547	0.03927	6.1135
3-hydroxyanthranilate 3,4-dioxygenase || id:prot-a-1306	3301	0.24749	1010.33	0.712	0.0224	0.42319	2.03806
MAP kinase-activated protein kinase 5 || id:prot-a-1854	3301	0.258448	1136.65	0.7552	0.0224	0.34696	2.12804
Holo-Transcobalamin-2 || id:prot-a-2939	3301	0.260062	1168.54	-0.7247	0.0212	0.54911	0.48447
Apolipoprotein L1 || id:prot-a-135	3301	0.260305	1081.88	0.7302	0.0222	0.42319	2.0755
Intercellular adhesion molecule 5 || id:prot-a-1402	3301	0.272584	1194.8	0.8918	0.0258	0.78041	2.43952
Thiosulfate sulfurtransferase || id:prot-a-3109	3301	0.277887	1243.78	-0.7653	0.0217	0.38701	0.465194
Neutrophil collagenase || id:prot-a-1920	3301	0.279811	1299.13	1.3264	0.0368	0.08711	3.76746
CD209 antigen || id:prot-a-426	3301	0.297154	1376.61	0.8311	0.0224	0.31319	2.29584
Leukocyte immunoglobulin-like receptor subfamily A member 6 || id:prot-a-1741	3301	0.297369	1269.9	1.3399	0.0376	0.09112	3.81866
Multimerin-2 || id:prot-a-1922	3301	0.303137	911.208	1.1833	0.0392	0.1235	3.26513
Endoplasmic reticulum aminopeptidase 1 || id:prot-a-971	3301	0.313447	1467.41	-0.9615	0.0251	0.21632	0.382319
Leukocyte immunoglobulin-like receptor subfamily B member 1 || id:prot-a-1742	3301	0.316926	1540.73	-1.8056	0.046	0.05123	0.164376
Epididymal secretory protein E1 || id:prot-a-2071	3301	0.332728	1665.06	1.4241	0.0349	0.09016	4.15412
nerve growth factor || id:prot-b-40	3394	0.336162	38.8525	3.5018	0.5618	0.0139	33.1751
Granzyme B || id:prot-a-1298	3301	0.339029	1616.04	1.005	0.025	0.78665	2.73191
Ribonuclease K6 || id:prot-a-2557	3301	0.355177	1795.6	0.9958	0.0235	0.23371	2.70689
Hemoglobin subunit zeta || id:prot-a-1317	3301	0.357504	1791.44	-0.8846	0.0209	0.64686	0.412879
Interleukin-1 receptor-like 1 || id:prot-a-1502	3301	0.359171	1799.03	-0.8483	0.02	0.52102	0.428142
Kunitz-type protease inhibitor 2 || id:prot-a-2824	3301	0.360729	1905.11	-0.9908	0.0227	0.24257	0.37128
matrix metallopeptidase 3 || id:prot-b-25	3394	0.36769	35.8108	4.8131	0.8043	0.008	123.113
Alpha-(1,6)-fucosyltransferase || id:prot-a-1154	3301	0.371979	1818.36	-1.049	0.0246	0.78457	0.350288
C-C motif chemokine 15 || id:prot-a-391	3301	0.373602	1882.14	-1.6963	0.0391	0.93021	0.183361
Glutathione S-transferase omega-1 || id:prot-a-1288	3301	0.379189	1993.36	-0.9108	0.0204	0.35354	0.402202
Chitotriosidase-1 || id:prot-a-543	3301	0.388157	1976.83	-1.0982	0.0247	0.20154	0.333471
Protocadherin-10 || id:prot-a-2194	3301	0.4069	2182.28	1.0978	0.0235	0.21507	2.99756
Mannose-binding protein C || id:prot-a-1863	3301	0.407145	2201.1	0.9477	0.0202	0.65277	2.57977
GTP-binding protein GEM || id:prot-a-1199	3301	0.408682	2274.29	0.9061	0.019	0.46665	2.47465
Prolargin || id:prot-a-2361	3301	0.408897	2241.4	-1.2546	0.0265	0.15343	0.28519
Vacuolar protein sorting-associated protein 29 || id:prot-a-3203	3301	0.411388	2213.18	1.6936	0.036	0.07776	5.43903
Interleukin-17 receptor A || id:prot-a-1486	3301	0.416489	2190.72	0.9127	0.0195	0.49643	2.49104
Calcium/calmodulin-dependent protein kinase type 1 || id:prot-a-346	3301	0.426227	2378.72	-1.0486	0.0215	0.26297	0.350428
Cysteine-rich with EGF-like domain protein 1 || id:prot-a-657	3301	0.435796	2605.31	-1.0872	0.0213	0.24377	0.337159
Lipase member N || id:prot-a-1753	3301	0.439492	2277.49	1.0165	0.0213	0.30679	2.76351
Axin-2 || id:prot-a-207	3301	0.45114	2374.91	-1.0039	0.0206	0.6618	0.366448
C-X-C motif chemokine ligand 8 || id:prot-b-11	3394	0.456972	34.6772	5.0066	0.8502	0.0092	149.396
Platelet-derived growth factor receptor-like protein || id:prot-a-2231	3301	0.466082	2755.72	1.0394	0.0198	0.31482	2.82752
Interleukin-1 Receptor accessory protein || id:prot-a-1499	3301	0.488826	3020.53	-1.352	0.0246	0.84101	0.258722
Interleukin-1 Receptor accessory protein || id:prot-a-1500	3301	0.511278	3291.71	-1.3827	0.0241	0.84101	0.2509
Vitronectin || id:prot-a-3214	3301	0.517683	3515.39	1.0198	0.0172	0.46665	2.77264
Tryptase beta-2 || id:prot-a-3090	3301	0.523981	3383.14	-1.0237	0.0176	0.50028	0.359263
Inactive peptidyl-prolyl cis-trans isomerase FKBP6 || id:prot-a-1115	3301	0.538705	3834.41	1.0403	0.0168	0.46665	2.83007
Endoplasmic reticulum aminopeptidase 2 || id:prot-a-972	3301	0.544958	3923.38	1.0523	0.0168	0.43729	2.86423
nerve growth factor || id:prot-b-40	3394	0.555205	50.8012	5.2437	0.7357	0.0102	189.369
Low affinity immunoglobulin gamma Fc region receptor II-b || id:prot-a-1075	3301	0.576284	3529.63	1.3308	0.0224	0.20453	3.78407
Tapasin-related protein || id:prot-a-2927	3301	0.630418	5971.59	1.2596	0.0163	0.27344	3.52401
Teratocarcinoma-derived growth factor 1 || id:prot-a-2940	3301	0.650551	5972.31	1.3215	0.0171	0.24753	3.74904
MICOS complex subunit MIC10 || id:prot-a-1902	3301	0.668537	6660.63	1.1589	0.0142	0.46665	3.18643
matrix metallopeptidase 3 || id:prot-b-25	3394	0.6773	33.6076	7.73	1.3334	0.0057	2275.6
C-X-C motif chemokine ligand 8 || id:prot-b-11	3394	0.688969	39.5579	4.3102	0.6853	0.0189	74.4554
Intercellular adhesion molecule 1 || id:prot-a-1397	3301	0.704681	7769.9	-1.1988	0.0136	0.43051	0.301556
C-X-C motif chemokine ligand 8 || id:prot-b-11	3394	0.723213	42.436	4.0115	0.6158	0.023	55.2297
Histo-blood group ABO system transferase || id:prot-a-10	3301	0.723929	8448.35	1.296	0.0141	0.31427	3.65465
C-X-C motif chemokine ligand 8 || id:prot-b-11	3394	0.729936	34.6065	4.4597	0.7581	0.0187	86.4616
Sialic acid-binding Ig-like lectin 9 || id:prot-a-2731	3301	0.743146	9926.96	-1.2255	0.0123	0.55089	0.293611
Low affinity immunoglobulin gamma Fc region receptor II-a || id:prot-a-1074	3301	0.76418	9667.88	1.2389	0.0126	0.53257	3.45181
C-X-C motif chemokine ligand 8 || id:prot-b-11	3394	1.17863	66.6449	12.0136	1.4716	0.0041	164983
C-X-C motif chemokine ligand 8 || id:prot-b-11	3394	3.60477	209.055	10.6344	0.7355	0.0162	41539.5
C-X-C motif chemokine ligand 8 || id:prot-b-11	3394	4.08497	150.682	10.9299	0.8904	0.0174	55820.7
C-X-C motif chemokine ligand 8 || id:prot-b-11	3394	4.24239	221.324	11.0149	0.7404	0.0178	60772.9
C-X-C motif chemokine ligand 8 || id:prot-b-11	3394	7.15613	221.937	20.6048	1.3831	0.0085	8.88282e+08
C-X-C motif chemokine ligand 8 || id:prot-b-11	3394	8.86983	198.685	13.5416	0.9607	0.0248	760400
C-X-C motif chemokine ligand 8 || id:prot-b-11	3394	10.047	150.882	24.7044	2.0112	0.0083	5.35778e+10
C-X-C motif chemokine ligand 8 || id:prot-b-11	3394	10.3235	225.038	26.1607	1.7439	0.0076	2.29852e+11
ERO1-like protein beta || id:prot-a-983	3301	#VALUE!	30.0042	0.1835	0.0335	NA	1.20141

## Sheet: Sheet5
Table s4 MR analysis for the associations between blood proteins and MI.
proteins	SNPs	Methods	beta	se	OR	LL_OR	UL_OR	P value
Cardiotrophin-1	3	MR Egger	0.109689	0.192962	1.11593	0.764513	1.62888	0.670932
		Weighted median	0.144661	0.013897	1.15565	1.12459	1.18756	2.2435e-25
		Inverse variance weighted	0.144663	0.0123653	1.15565	1.12798	1.184	1.28759e-31
		Simple mode	0.177194	0.0268068	1.19386	1.13276	1.25827	0.0221302
		Weighted mode	0.135231	0.0144947	1.1448	1.11274	1.17779	0.0112943
Complement C1q tumor necrosis factor-related protein 1	5	MR Egger	0.240471	0.0564715	1.27185	1.13859	1.42071	0.0237481
		Weighted median	0.117726	0.018413	1.12494	1.08506	1.16628	1.6195e-10
		Inverse variance weighted	0.125175	0.0405969	1.13335	1.04666	1.22721	0.00204674
		Simple mode	0.207522	0.0549767	1.23063	1.10491	1.37064	0.0195245
		Weighted mode	0.149427	0.0196664	1.16117	1.11726	1.2068	0.0016098
Selenoprotein S	3	MR Egger	0.0964836	0.0410748	1.10129	1.01611	1.19362	0.256226
		Weighted median	0.148658	0.0159542	1.16028	1.12456	1.19713	1.18779e-20
		Inverse variance weighted	0.152192	0.015046	1.16438	1.13055	1.19923	4.73382e-24
		Simple mode	0.161088	0.0322713	1.17479	1.10278	1.2515	0.0378682
		Weighted mode	0.146792	0.0163271	1.15811	1.12164	1.19577	0.0121463
CD209 antigen	3	MR Egger	0.0686618	0.0682322	1.07107	0.936999	1.22433	0.498002
		Weighted median	0.0699128	0.00879007	1.07241	1.0541	1.09105	1.8115e-15
		Inverse variance weighted	0.0721649	0.0213534	1.07483	1.03078	1.12077	0.000726034
		Simple mode	0.0562333	0.0162257	1.05784	1.02473	1.09203	0.0741191
		Weighted mode	0.0718047	0.00980794	1.07445	1.05399	1.0953	0.0181509
Granulins	4	MR Egger	0.168317	0.0476754	1.18331	1.07775	1.29922	0.0717069
		Weighted median	0.093491	0.0123536	1.098	1.07173	1.12491	3.79195e-14
		Inverse variance weighted	0.0967964	0.0324129	1.10164	1.03383	1.17389	0.00282329
		Simple mode	-0.00598587	0.0411592	0.994032	0.916991	1.07755	0.893591
		Weighted mode	0.115351	0.0118514	1.12227	1.0965	1.14864	0.00230384
Killer cell immunoglobulin-like receptor 2DS2	6	MR Egger	-0.124427	0.0367542	0.883003	0.82163	0.94896	0.0276476
		Weighted median	-0.0930324	0.0197211	0.911164	0.876616	0.947073	2.38879e-06
		Inverse variance weighted	-0.0753584	0.0171246	0.927411	0.8968	0.959067	1.07961e-05
		Simple mode	-0.0901881	0.0356536	0.913759	0.852085	0.979898	0.0525579
		Weighted mode	-0.0934132	0.0214366	0.910817	0.873341	0.949901	0.00730637
Platelet endothelial aggregation receptor 1	3	MR Egger	0.144283	0.0803828	1.15521	0.986821	1.35234	0.323588
		Weighted median	0.026582	0.0255317	1.02694	0.976813	1.07964	0.297812
		Inverse variance weighted	0.0438339	0.0225154	1.04481	0.999704	1.09195	0.0515539
		Simple mode	0.0177898	0.0326774	1.01795	0.954796	1.08528	0.640745
		Weighted mode	0.0177898	0.0354873	1.01795	0.949552	1.09127	0.665895
Cytoskeleton-associated protein 2	5	MR Egger	-0.187119	0.108602	0.829345	0.670335	1.02607	0.183365
		Weighted median	0.026486	0.0317081	1.02684	0.964966	1.09268	0.403545
		Inverse variance weighted	0.0207208	0.037414	1.02094	0.948749	1.09862	0.579699
		Simple mode	0.0528827	0.038654	1.05431	0.977381	1.13729	0.243094
		Weighted mode	0.0497486	0.037009	1.05101	0.977469	1.13008	0.25005
DNA/RNA-binding protein KIN17	3	MR Egger	-0.595178	0.14903	0.551465	0.411776	0.738541	0.156196
		Weighted median	-0.274985	0.032952	0.759584	0.712076	0.810261	7.12132e-17
		Inverse variance weighted	-0.243271	0.0791292	0.784059	0.671417	0.915598	0.00210959
		Simple mode	-0.289797	0.0325226	0.748416	0.702197	0.797676	0.0123615
		Weighted mode	-0.287408	0.0317062	0.750205	0.705004	0.798305	0.0119522
Dickkopf-related protein 1	3	MR Egger	0.310202	0.177717	1.3637	0.962594	1.93195	0.331208
		Weighted median	0.0996696	0.0315435	1.10481	1.03857	1.17527	0.00157903
		Inverse variance weighted	0.0963945	0.0393486	1.10119	1.01946	1.18948	0.0142951
		Simple mode	0.0982394	0.0546634	1.10323	0.991139	1.22799	0.214139
		Weighted mode	0.122326	0.0432583	1.13012	1.03825	1.23012	0.105612
Laminin	4	MR Egger	0.11574	0.166606	1.1227	0.80993	1.55626	0.5591
		Weighted median	-0.0567697	0.0207567	0.944812	0.907145	0.984042	0.0062378
		Inverse variance weighted	-0.0868458	0.0724437	0.916818	0.795459	1.05669	0.230604
		Simple mode	-0.051176	0.0225146	0.950111	0.909096	0.992977	0.107626
		Weighted mode	-0.0564478	0.019926	0.945116	0.908916	0.982757	0.0660328
Ribonuclease K6	3	MR Egger	-0.00855319	0.0145102	0.991483	0.963683	1.02009	0.660914
		Weighted median	-0.00570909	0.00838931	0.994307	0.978091	1.01079	0.496175
		Inverse variance weighted	-0.00560112	0.00812746	0.994415	0.978699	1.01038	0.490723
		Simple mode	-0.00804525	0.0133936	0.991987	0.966285	1.01837	0.609058
		Weighted mode	-0.00611661	0.00819189	0.993902	0.978071	1.00999	0.533106
Complement factor B	3	MR Egger	-0.00436061	0.0467593	0.995649	0.908456	1.09121	0.940802
		Weighted median	-0.00354791	0.0175418	0.996458	0.962781	1.03131	0.839718
		Inverse variance weighted	-0.0019172	0.0202518	0.998085	0.959243	1.0385	0.924579
		Simple mode	-0.00275235	0.0257465	0.997251	0.948176	1.04887	0.924624
		Weighted mode	-0.00143274	0.0219021	0.998568	0.956609	1.04237	0.953794
C-X-C motif chemokine 16	5	MR Egger	0.0459487	0.225606	1.04702	0.672846	1.62928	0.851646
		Weighted median	-0.00217943	0.0301498	0.997823	0.940566	1.05856	0.942374
		Inverse variance weighted	0.00847319	0.0313289	1.00851	0.948445	1.07238	0.786807
		Simple mode	-0.0143734	0.0486092	0.985729	0.89615	1.08426	0.78218
		Weighted mode	0.0133886	0.0460495	1.01348	0.926012	1.10921	0.785699
Endothelial cell-selective adhesion molecule	3	MR Egger	0.231993	0.185099	1.26111	0.877392	1.81264	0.428724
		Weighted median	0.0193874	0.0325654	1.01958	0.956532	1.08678	0.551617
		Inverse variance weighted	0.0326156	0.0351597	1.03315	0.964353	1.10686	0.353593
		Simple mode	-0.00937622	0.0430143	0.990668	0.91057	1.07781	0.847664
		Weighted mode	-0.00431504	0.0409556	0.995694	0.918891	1.07892	0.925706
Intercellular adhesion molecule 5	3	MR Egger	0.145165	0.0806121	1.15623	0.987248	1.35414	0.322711
		Weighted median	-0.00988494	0.0124943	0.990164	0.96621	1.01471	0.428852
		Inverse variance weighted	-0.0409877	0.0510273	0.959841	0.868488	1.0608	0.42183
		Simple mode	-0.012042	0.0221714	0.98803	0.946014	1.03191	0.641477
		Weighted mode	-0.00877521	0.0102561	0.991263	0.971536	1.01139	0.482359
Endothelial cell-selective adhesion molecule	3	MR Egger	0.05519	0.136058	1.05674	0.809383	1.3797	0.754674
		Weighted median	0.0172342	0.033677	1.01738	0.952398	1.0868	0.608825
		Inverse variance weighted	0.042758	0.0325836	1.04369	0.979115	1.11251	0.189435
		Simple mode	0.009404	0.0464869	1.00945	0.921539	1.10574	0.858398
		Weighted mode	0.00635035	0.0478477	1.00637	0.916282	1.10532	0.906563
Vascular endothelial growth factor receptor 2	4	MR Egger	-0.106839	0.0948108	0.89867	0.746269	1.08219	0.376824
		Weighted median	-0.0499602	0.0228845	0.951267	0.909542	0.994906	0.029025
		Inverse variance weighted	-0.0779239	0.0408721	0.925035	0.853821	1.00219	0.0565818
		Simple mode	-0.00294683	0.021767	0.997058	0.955414	1.04052	0.900884
		Weighted mode	-0.146297	0.0278643	0.863901	0.817986	0.912395	0.013456
Prolargin	3	MR Egger	-0.0111217	0.0153296	0.98894	0.959668	1.0191	0.600431
		Weighted median	0.00954012	0.00797239	1.00959	0.993933	1.02549	0.231445
		Inverse variance weighted	0.010667	0.00923291	1.01072	0.992598	1.02918	0.247959
		Simple mode	0.0340949	0.0220598	1.03468	0.990899	1.0804	0.262238
		Weighted mode	0.00553681	0.0088137	1.00555	0.988331	1.02307	0.594042
Suppressor of cytokine signaling 3	3	MR Egger	0.0061836	0.0369413	1.0062	0.935924	1.08176	0.894415
		Weighted median	0.0265467	0.0115223	1.0269	1.00397	1.05036	0.0212257
		Inverse variance weighted	0.0278233	0.0113953	1.02821	1.0055	1.05144	0.0146205
		Simple mode	0.0296898	0.0229837	1.03013	0.984759	1.0776	0.325577
		Weighted mode	0.0261423	0.0112223	1.02649	1.00416	1.04932	0.145193
AP-4 complex subunit mu-1	5	MR Egger	0.0307662	0.0754257	1.03124	0.889525	1.19554	0.710711
		Weighted median	-0.00870787	0.0261937	0.99133	0.94172	1.04355	0.739556
		Inverse variance weighted	0.0153173	0.0199671	1.01544	0.976463	1.05596	0.443008
		Simple mode	-0.0103895	0.0360057	0.989664	0.92223	1.06203	0.787261
		Weighted mode	-0.0103895	0.0323411	0.989664	0.928878	1.05443	0.764109
Vacuolar protein sorting-associated protein 29	3	MR Egger	-0.0958878	0.0109879	0.908566	0.889208	0.928345	0.0726341
		Weighted median	-0.0863137	0.0089741	0.917306	0.901313	0.933584	6.70605e-22
		Inverse variance weighted	-0.0840019	0.0117317	0.91943	0.898529	0.940816	8.0535e-13
		Simple mode	-0.0914115	0.0226876	0.912642	0.872948	0.954141	0.056435
		Weighted mode	-0.0866972	0.00946545	0.916955	0.9001	0.934125	0.0117109
Intercellular adhesion molecule 5	3	MR Egger	0.167115	0.069261	1.18189	1.03186	1.35373	0.250128
		Weighted median	-0.0115377	0.0127927	0.988529	0.964051	1.01363	0.367111
		Inverse variance weighted	-0.0454694	0.0672874	0.955549	0.837484	1.09026	0.4992
		Simple mode	-0.0140772	0.0253212	0.986021	0.93828	1.03619	0.634142
		Weighted mode	-0.0107273	0.0123824	0.98933	0.965608	1.01363	0.477631
Four-jointed box protein 1	3	MR Egger	0.983492	0.110737	2.67378	2.15211	3.3219	0.0713803
		Weighted median	0.116708	0.0480337	1.12379	1.02282	1.23473	0.0151112
		Inverse variance weighted	0.24684	0.122669	1.27997	1.00643	1.62787	0.0441945
		Simple mode	0.0448411	0.0413442	1.04586	0.964454	1.13414	0.391445
		Weighted mode	0.0580623	0.0502356	1.05978	0.960406	1.16944	0.367184
C-X-C motif chemokine ligand 8	12	MR Egger	0.000580114	0.00101827	1.00058	0.998585	1.00258	0.581449
		Weighted median	-0.000902966	0.000646278	0.999097	0.997833	1.00036	0.16236
		Inverse variance weighted	-0.00065934	0.000470635	0.999341	0.998419	1.00026	0.161227
		Simple mode	-0.000418215	0.000984374	0.999582	0.997655	1.00151	0.679135
		Weighted mode	-0.000985473	0.000721058	0.999015	0.997604	1.00043	0.199001
N-acetyllactosaminide beta-1,3-N-acetylglucosaminyltransferase 2	3	MR Egger	0.133105	0.259965	1.14237	0.686309	1.90149	0.698745
		Weighted median	0.0696689	0.0168431	1.07215	1.03734	1.10814	3.52874e-05
		Inverse variance weighted	0.0963355	0.068344	1.10113	0.96308	1.25896	0.158667
		Simple mode	0.0259049	0.025577	1.02624	0.976065	1.079	0.417747
		Weighted mode	0.0602772	0.0183861	1.06213	1.02454	1.1011	0.0817883
Epiphycan	3	MR Egger	0.0878015	0.0937176	1.09177	0.908569	1.31191	0.520741
		Weighted median	0.0530876	0.033085	1.05452	0.98831	1.12517	0.108585
		Inverse variance weighted	0.0277529	0.0352183	1.02814	0.959565	1.10162	0.430683
		Simple mode	0.0625973	0.045781	1.0646	0.973231	1.16454	0.304913
		Weighted mode	0.0623845	0.0479568	1.06437	0.968884	1.16927	0.323008
Immunoglobulin superfamily containing leucine-rich repeat protein 2	4	MR Egger	-0.300798	0.112549	0.740227	0.593692	0.92293	0.116118
		Weighted median	-0.0710438	0.0267196	0.931421	0.883898	0.9815	0.00784037
		Inverse variance weighted	-0.0943144	0.0561302	0.909997	0.815194	1.01582	0.0929033
		Simple mode	0.00825052	0.0367781	1.00828	0.93816	1.08365	0.836909
		Weighted mode	-0.171404	0.0260907	0.842481	0.800482	0.886685	0.00717426
Interleukin-6 receptor subunit beta	4	MR Egger	-0.0691717	0.348883	0.933166	0.47096	1.84899	0.861162
		Weighted median	0.000693966	0.0245388	1.00069	0.953704	1.05	0.977439
		Inverse variance weighted	-0.0820993	0.090889	0.921181	0.770865	1.10081	0.366371
		Simple mode	0.00344183	0.0262728	1.00345	0.953083	1.05647	0.904064
		Weighted mode	0.00166324	0.0259049	1.00166	0.952076	1.05384	0.952845
Zinc-alpha-2-glycoprotein	4	MR Egger	-0.106379	0.181269	0.899084	0.630233	1.28262	0.61672
		Weighted median	-0.00988301	0.0348445	0.990166	0.9248	1.06015	0.776693
		Inverse variance weighted	-0.0387146	0.0638863	0.962025	0.8488	1.09035	0.544519
		Simple mode	0.0166761	0.0776372	1.01682	0.873285	1.18394	0.8437
		Weighted mode	0.0133448	0.0601037	1.01343	0.900812	1.14014	0.838547
Protein eva-1 homolog C	3	MR Egger	-0.0779597	0.136264	0.925002	0.708195	1.20818	0.669168
		Weighted median	0.026483	0.0134995	1.02684	1.00002	1.05437	0.0497889
		Inverse variance weighted	0.0209614	0.0226494	1.02118	0.976841	1.06754	0.354722
		Simple mode	0.0331937	0.0152359	1.03375	1.00334	1.06509	0.16122
		Weighted mode	0.0268244	0.0150986	1.02719	0.997235	1.05804	0.217612
Haptoglobin	5	MR Egger	0.0100904	0.0337773	1.01014	0.945432	1.07928	0.793324
		Weighted median	-0.0247852	0.0105653	0.975519	0.955526	0.995931	0.0189811
		Inverse variance weighted	-0.0256221	0.0144953	0.974703	0.947401	1.00279	0.0771257
		Simple mode	-0.0652527	0.0313562	0.936831	0.880988	0.996213	0.128877
		Weighted mode	-0.0154889	0.0106657	0.98463	0.964261	1.00543	0.242371
Mannosyl-oligosaccharide 1,2-alpha-mannosidase IB	3	MR Egger	-0.0835315	0.516132	0.919862	0.334489	2.52967	0.897854
		Weighted median	0.018576	0.0306714	1.01875	0.959311	1.08187	0.54475
		Inverse variance weighted	0.11838	0.117226	1.12567	0.894597	1.41643	0.312568
		Simple mode	-0.000230803	0.0337066	0.999769	0.935854	1.06805	0.995158
		Weighted mode	0.0140051	0.0293449	1.0141	0.957422	1.07414	0.680244
PH and SEC7 domain-containing protein 1	4	MR Egger	0.419478	0.121421	1.52117	1.19901	1.92989	0.179372
		Weighted median	0.070576	0.0185515	1.07313	1.03481	1.11286	0.000142188
		Inverse variance weighted	0.0784421	0.0777598	1.0816	0.928702	1.25967	0.313083
		Simple mode	-0.0834891	0.0290692	0.919901	0.868954	0.973835	0.102862
		Weighted mode	0.151229	0.0325293	1.16326	1.09141	1.23985	0.0432857
Estrogen sulfotransferase	3	MR Egger	-0.229703	0.31682	0.79477	0.427129	1.47885	0.600632
		Weighted median	-0.0334383	0.024314	0.967115	0.922107	1.01432	0.169048
		Inverse variance weighted	-0.0782025	0.106392	0.924777	0.750714	1.1392	0.462314
		Simple mode	0.0667252	0.0271606	1.069	1.01358	1.12745	0.13334
		Weighted mode	0.0318127	0.0283461	1.03232	0.976534	1.0913	0.378375
Switch-associated protein 70	3	MR Egger	0.030655	0.0989884	1.03113	0.849284	1.25191	0.808813
		Weighted median	0.00248035	0.0178688	1.00248	0.967981	1.03822	0.889601
		Inverse variance weighted	-0.0274891	0.03992	0.972885	0.899665	1.05206	0.491073
		Simple mode	0.00131207	0.0299543	1.00131	0.944218	1.06186	0.969042
		Weighted mode	0.00484999	0.0179498	1.00486	0.970124	1.04084	0.812337
Histo-blood group ABO system transferase	3	MR Egger	0.0647339	0.0215765	1.06688	1.0227	1.11296	0.204819
		Weighted median	0.0484762	0.00591189	1.04967	1.03758	1.0619	2.40816e-16
		Inverse variance weighted	0.047632	0.0109701	1.04878	1.02648	1.07158	1.41189e-05
		Simple mode	0.0177472	0.0286717	1.01791	0.96228	1.07675	0.599039
		Weighted mode	0.0503344	0.00622379	1.05162	1.03887	1.06453	0.0149471
Harmonising Platelet-derived growth factor receptor-like protein	3	MR Egger	0.000559685	0.0139291	1.00056	0.973613	1.02825	0.974434
		Weighted median	-0.0206826	0.00746891	0.97953	0.965295	0.993975	0.00562023
		Inverse variance weighted	-0.0229269	0.0106255	0.977334	0.95719	0.997901	0.0309489
		Simple mode	-0.0220054	0.0247879	0.978235	0.931844	1.02694	0.468338
		Weighted mode	-0.0206155	0.00754586	0.979596	0.965214	0.994191	0.111928
Ferritin	3	MR Egger	-0.039144	0.108676	0.961612	0.777129	1.18989	0.779905
		Weighted median	-0.0274441	0.0190718	0.972929	0.937232	1.00999	0.150154
		Inverse variance weighted	-0.0280074	0.0386823	0.972381	0.901383	1.04897	0.469044
		Simple mode	-0.0354074	0.0388729	0.965212	0.894404	1.04163	0.458522
		Weighted mode	-0.0273039	0.0186185	0.973065	0.938196	1.00923	0.28018
Protein MENT	3	MR Egger	0.00515494	0.0624179	1.00517	0.889421	1.13598	0.947542
		Weighted median	0.0666647	0.0235525	1.06894	1.02071	1.11944	0.00464784
		Inverse variance weighted	0.0733948	0.0210873	1.07616	1.03258	1.12157	0.000500441
		Simple mode	0.0701952	0.0334414	1.07272	1.00466	1.14538	0.170667
		Weighted mode	0.062643	0.0251398	1.06465	1.01346	1.11842	0.130308
Normal mucosa of esophagus-specific gene 1 protein	3	MR Egger	0.0450702	0.0844609	1.0461	0.886501	1.23444	0.68794
		Weighted median	0.00451587	0.0211691	1.00453	0.9637	1.04708	0.831075
		Inverse variance weighted	0.00225904	0.0187722	1.00226	0.966055	1.03983	0.904214
		Simple mode	0.00523526	0.0252789	1.00525	0.956656	1.05631	0.855104
		Weighted mode	0.00556561	0.0243666	1.00558	0.958685	1.05477	0.840555
Beta-defensin 119	6	MR Egger	-0.0498988	0.0603913	0.951326	0.845129	1.07087	0.455093
		Weighted median	-0.00943845	0.0194384	0.990606	0.953574	1.02908	0.627282
		Inverse variance weighted	0.0170867	0.0269133	1.01723	0.964965	1.07233	0.525508
		Simple mode	-0.0116889	0.0240575	0.988379	0.942856	1.0361	0.647601
		Weighted mode	-0.0130557	0.0200928	0.987029	0.948913	1.02668	0.544508
placental growth factor	6	MR Egger	-0.00401237	0.0186027	0.995996	0.960334	1.03298	0.839783
		Weighted median	-0.0205917	0.0161997	0.979619	0.949003	1.01122	0.203686
		Inverse variance weighted	-0.0160733	0.0139784	0.984055	0.95746	1.01139	0.250201
		Simple mode	-0.0167533	0.0236288	0.983386	0.938882	1.03	0.509994
		Weighted mode	-0.0234964	0.0191942	0.976777	0.940713	1.01422	0.275427
Segment polarity protein dishevelled homolog DVL-2	3	MR Egger	0.113245	0.030996	1.11991	1.0539	1.19005	0.170082
		Weighted median	0.0555161	0.0179329	1.05709	1.02058	1.0949	0.00196307
		Inverse variance weighted	0.0585753	0.0240014	1.06032	1.0116	1.1114	0.0146671
		Simple mode	-0.00613696	0.050669	0.993882	0.899921	1.09765	0.914669
		Weighted mode	0.0764599	0.0181182	1.07946	1.0418	1.11848	0.0518251
Vascular endothelial growth factor receptor 3	4	MR Egger	-0.0559221	0.111374	0.945613	0.760168	1.1763	0.665418
		Weighted median	-0.0228082	0.0143936	0.97745	0.95026	1.00542	0.113056
		Inverse variance weighted	-0.0394001	0.0389529	0.961366	0.8907	1.03764	0.311787
		Simple mode	0.0141799	0.0164353	1.01428	0.982128	1.04749	0.451719
		Weighted mode	0.000806312	0.0111885	1.00081	0.979098	1.023	0.947085
Tapasin	3	MR Egger	0.00017204	0.0209872	1.00017	0.959865	1.04217	0.994781
		Weighted median	-0.00872543	0.0150679	0.991313	0.962464	1.02103	0.56254
		Inverse variance weighted	-0.0108586	0.0146617	0.9892	0.961178	1.01804	0.458933
		Simple mode	0.000608057	0.0277965	1.00061	0.947552	1.05663	0.984534
		Weighted mode	-0.00690418	0.0150203	0.99312	0.964309	1.02279	0.690891
Carbonic anhydrase-related protein 10	3	MR Egger	0.215202	0.432761	1.24011	0.530992	2.89624	0.706221
		Weighted median	0.0196218	0.0385758	1.01982	0.945552	1.09991	0.610993
		Inverse variance weighted	0.173204	0.135206	1.18911	0.912287	1.54993	0.200182
		Simple mode	-0.0316366	0.0344837	0.968859	0.905539	1.03661	0.455764
		Weighted mode	-0.0257038	0.0331851	0.974624	0.913249	1.04012	0.519635
Vitronectin	5	MR Egger	-0.103648	0.053727	0.901543	0.811433	1.00166	0.14929
		Weighted median	-0.0210344	0.0256998	0.979185	0.931084	1.02977	0.413091
		Inverse variance weighted	-0.0328124	0.0230166	0.96772	0.925034	1.01238	0.153986
		Simple mode	-0.0233462	0.0376198	0.976924	0.907483	1.05168	0.568484
		Weighted mode	-0.0156117	0.0334074	0.98451	0.922111	1.05113	0.664597
Glycolipid transfer protein domain-containing protein 2	3	MR Egger	0.0991056	0.118975	1.10418	0.874516	1.39417	0.557842
		Weighted median	0.0482075	0.0275023	1.04939	0.994319	1.10751	0.0796266
		Inverse variance weighted	0.0488338	0.0245919	1.05005	1.00063	1.1019	0.0470589
		Simple mode	0.0108482	0.043142	1.01091	0.928941	1.10011	0.824941
		Weighted mode	0.0680253	0.0313608	1.07039	1.00658	1.13825	0.162313
Leucine-rich repeat serine/threonine-protein kinase 2	4	MR Egger	-0.0995818	0.168691	0.905216	0.650369	1.25993	0.614792
		Weighted median	0.033336	0.0226242	1.0339	0.989053	1.08078	0.140625
		Inverse variance weighted	0.0180313	0.034566	1.01819	0.951498	1.08957	0.601915
		Simple mode	0.0180194	0.0335373	1.01818	0.953407	1.08736	0.62836
		Weighted mode	0.0503133	0.0238729	1.0516	1.00353	1.10198	0.125659
Vacuolar protein sorting-associated protein 4B	3	MR Egger	0.0307747	0.142439	1.03125	0.780043	1.36337	0.864538
		Weighted median	-0.0362233	0.0223998	0.964425	0.922999	1.00771	0.105852
		Inverse variance weighted	-0.0364667	0.041137	0.96419	0.8895	1.04515	0.375364
		Simple mode	-0.11837	0.0611942	0.888367	0.787958	1.00157	0.192741
		Weighted mode	0.00538538	0.0261765	1.0054	0.955118	1.05833	0.85604
Alpha-N-acetylgalactosaminide alpha-2,6-sialyltransferase 1	4	MR Egger	-0.0521127	0.0933947	0.949222	0.790439	1.1399	0.632981
		Weighted median	0.0247327	0.0260496	1.02504	0.974019	1.07874	0.342393
		Inverse variance weighted	0.00942376	0.0372236	1.00947	0.938442	1.08587	0.80014
		Simple mode	0.0121204	0.0481539	1.01219	0.921031	1.11238	0.817529
		Weighted mode	0.0504113	0.026287	1.0517	0.998889	1.10731	0.150975
Interleukin-22 receptor subunit alpha-2	3	MR Egger	0.957435	1.02301	2.60501	0.350759	19.3468	0.52107
		Weighted median	0.0356872	0.0404282	1.03633	0.957383	1.12179	0.377381
		Inverse variance weighted	-0.0276434	0.0772304	0.972735	0.836093	1.13171	0.720392
		Simple mode	0.0407088	0.0396031	1.04155	0.96376	1.12562	0.412053
		Weighted mode	0.0400243	0.0412713	1.04084	0.959956	1.12853	0.434456
RING finger protein 122	3	MR Egger	0.172323	0.850893	1.18806	0.224153	6.297	0.872792
		Weighted median	0.0292963	0.0444367	1.02973	0.943839	1.12344	0.509715
		Inverse variance weighted	0.155682	0.174706	1.16845	0.829658	1.6456	0.372871
		Simple mode	-0.000169378	0.0521324	0.999831	0.902715	1.10739	0.997703
		Weighted mode	0.00731979	0.0443015	1.00735	0.923568	1.09873	0.883957
Serine/threonine-protein kinase 16	3	MR Egger	-0.228553	0.0768109	0.795684	0.684476	0.924961	0.206402
		Weighted median	0.00158271	0.0421446	1.00158	0.922175	1.08783	0.970043
		Inverse variance weighted	-0.00490363	0.0624434	0.995108	0.880476	1.12467	0.937407
		Simple mode	-0.00323057	0.0748502	0.996775	0.860762	1.15428	0.969495
		Weighted mode	0.0337455	0.0770109	1.03432	0.889411	1.20284	0.704034
Holo-Transcobalamin-2	5	MR Egger	-0.0206614	0.0397601	0.979551	0.906113	1.05894	0.639214
		Weighted median	-0.0115123	0.00962088	0.988554	0.970087	1.00737	0.231465
		Inverse variance weighted	-0.0167274	0.0105817	0.983412	0.963226	1.00402	0.113927
		Simple mode	-0.0152571	0.0195646	0.984859	0.947808	1.02336	0.479053
		Weighted mode	-0.0116277	0.0102536	0.98844	0.968773	1.00851	0.320145
Promotilin	3	MR Egger	-0.0359173	0.0350535	0.96472	0.900665	1.03333	0.492252
		Weighted median	0.0168468	0.0145602	1.01699	0.988377	1.04643	0.247255
		Inverse variance weighted	0.0243294	0.0200518	1.02463	0.985139	1.0657	0.225005
		Simple mode	0.0214589	0.0257301	1.02169	0.971443	1.07454	0.492027
		Weighted mode	0.0139468	0.015998	1.01404	0.982741	1.04634	0.47525
C-reactive protein	4	MR Egger	-0.892364	1.23873	0.409686	0.0361428	4.64387	0.546106
		Weighted median	-0.019917	0.0339336	0.98028	0.917203	1.0477	0.557243
		Inverse variance weighted	-0.142916	0.0971161	0.866827	0.716581	1.04857	0.141128
		Simple mode	-0.0369202	0.0334062	0.963753	0.902672	1.02897	0.349751
		Weighted mode	-0.0238346	0.0289978	0.976447	0.922498	1.03355	0.471346
Thioredoxin domain-containing protein 12	6	MR Egger	0.127015	0.0313223	1.13543	1.06782	1.20732	0.015411
		Weighted median	0.0011129	0.0103282	1.00111	0.981052	1.02159	0.914191
		Inverse variance weighted	-0.00978073	0.0251495	0.990267	0.942637	1.0403	0.697347
		Simple mode	0.00902847	0.014776	1.00907	0.980265	1.03872	0.567893
		Weighted mode	0.00148901	0.00987371	1.00149	0.982295	1.02106	0.886024
Surfeit locus protein 1	4	MR Egger	0.000322817	0.0801979	1.00032	0.854819	1.17059	0.997437
		Weighted median	0.00901669	0.0190891	1.00906	0.972001	1.04753	0.636679
		Inverse variance weighted	0.0218064	0.0278355	1.02205	0.967779	1.07936	0.43339
		Simple mode	0.0101842	0.0296348	1.01024	0.953229	1.07065	0.763868
		Weighted mode	0.00828933	0.0206364	1.00832	0.968354	1.04994	0.726773
ADP-ribosyl cyclase/cyclic ADP-ribose hydrolase 1	3	MR Egger	-0.137657	0.0852079	0.871398	0.737371	1.02979	0.352856
		Weighted median	0.0134838	0.0405621	1.01358	0.936114	1.09745	0.739569
		Inverse variance weighted	0.0292545	0.0443062	1.02969	0.944041	1.1231	0.509074
		Simple mode	-0.00143658	0.0501766	0.998564	0.905034	1.10176	0.979759
		Weighted mode	0.000531486	0.0532231	1.00053	0.901418	1.11054	0.992939
Neutrophil cytosol factor 2	3	MR Egger	-0.359569	0.104586	0.697977	0.568611	0.856775	0.180199
		Weighted median	-0.0150105	0.014948	0.985102	0.956659	1.01439	0.31529
		Inverse variance weighted	-0.0290764	0.0374102	0.971342	0.902668	1.04524	0.437022
		Simple mode	-0.0267294	0.030369	0.973625	0.917362	1.03334	0.471612
		Weighted mode	-0.00485623	0.0148675	0.995156	0.966575	1.02458	0.774959
Protein-tyrosine sulfotransferase 2	4	MR Egger	0.677862	0.212348	1.96966	1.29908	2.98639	0.0857056
		Weighted median	-0.0164084	0.0246363	0.983726	0.937353	1.03239	0.505395
		Inverse variance weighted	0.0742626	0.0752164	1.07709	0.929451	1.24818	0.323486
		Simple mode	-0.0217339	0.0254807	0.978501	0.930832	1.02861	0.45637
		Weighted mode	-0.0217339	0.0257897	0.978501	0.930269	1.02923	0.461259
Eotaxin	3	MR Egger	0.0644899	0.0554229	1.06661	0.956821	1.18901	0.451954
		Weighted median	0.0155251	0.025788	1.01565	0.965587	1.0683	0.547154
		Inverse variance weighted	-0.00998506	0.0255366	0.990065	0.94173	1.04088	0.69579
		Simple mode	0.0171207	0.0376721	1.01727	0.944862	1.09522	0.694053
		Weighted mode	0.0185771	0.0296838	1.01875	0.961171	1.07978	0.595324
C-C motif chemokine ligand 4	3	MR Egger	-0.334528	0.359181	0.715676	0.353977	1.44696	0.522615
		Weighted median	0.055384	0.0173621	1.05695	1.02158	1.09353	0.00142304
		Inverse variance weighted	0.0451719	0.0410787	1.04621	0.965275	1.13393	0.271488
		Simple mode	0.0576901	0.0276133	1.05939	1.00357	1.1183	0.171886
		Weighted mode	0.0599349	0.020829	1.06177	1.01929	1.10601	0.102534
RNA polymerase II elongation factor ELL	3	MR Egger	0.0162319	0.136287	1.01636	0.778107	1.32758	0.924534
		Weighted median	0.0239463	0.0296176	1.02424	0.966471	1.08545	0.418794
		Inverse variance weighted	0.0347156	0.0337276	1.03533	0.969097	1.10608	0.303342
		Simple mode	-0.0177494	0.0528373	0.982407	0.885759	1.0896	0.768895
		Weighted mode	0.0780312	0.0372331	1.08116	1.00507	1.16301	0.171075
Galanin-like peptide	3	MR Egger	0.0232604	0.109057	1.02353	0.826552	1.26746	0.866223
		Weighted median	-0.0139946	0.0385366	0.986103	0.914364	1.06347	0.716492
		Inverse variance weighted	-0.0297356	0.039391	0.970702	0.898578	1.04862	0.450318
		Simple mode	0.017436	0.052682	1.01759	0.917759	1.12828	0.772128
		Weighted mode	0.0131809	0.0550041	1.01327	0.909712	1.12861	0.832933
Dickkopf-related protein 4	4	MR Egger	-0.0816042	0.192314	0.921637	0.632207	1.34357	0.712612
		Weighted median	0.0599905	0.030236	1.06183	1.00073	1.12666	0.0472477
		Inverse variance weighted	0.0484041	0.056322	1.04959	0.939895	1.1721	0.39011
		Simple mode	0.0783512	0.0556479	1.0815	0.969748	1.20613	0.25387
		Weighted mode	0.103995	0.0453007	1.10959	1.01532	1.21262	0.105407
Cyclic AMP-dependent transcription factor ATF-6 alpha	3	MR Egger	-0.0114155	0.110788	0.988649	0.795678	1.22842	0.934634
		Weighted median	-0.0239238	0.0319349	0.97636	0.917121	1.03943	0.45377
		Inverse variance weighted	-0.0457087	0.0440756	0.95532	0.876256	1.04152	0.299712
		Simple mode	0.00299787	0.0408343	1.003	0.925855	1.08658	0.948157
		Weighted mode	0.000374766	0.0354601	1.00037	0.933208	1.07238	0.992527
PR domain zinc finger protein 1	3	MR Egger	0.426126	0.164055	1.53131	1.11024	2.11208	0.233959
		Weighted median	0.050457	0.0130409	1.05175	1.02521	1.07898	0.000109222
		Inverse variance weighted	0.0532954	0.0195418	1.05474	1.01511	1.09592	0.00638628
		Simple mode	0.00481684	0.0409733	1.00483	0.927288	1.08885	0.917158
		Weighted mode	0.0682977	0.0141641	1.07068	1.04137	1.10082	0.0404201
Thioredoxin domain-containing protein 5	3	MR Egger	-0.120101	0.183898	0.886831	0.618448	1.27168	0.63169
		Weighted median	0.00297838	0.0253775	1.00298	0.954315	1.05413	0.906572
		Inverse variance weighted	-0.0396212	0.0600003	0.961153	0.854515	1.0811	0.50903
		Simple mode	0.00963798	0.0273472	1.00968	0.95699	1.06528	0.75819
		Weighted mode	0.00597328	0.0250831	1.00599	0.95773	1.05668	0.833948
Growth/differentiation factor 11/8	4	MR Egger	-0.747338	2.00685	0.473626	0.00927198	24.1935	0.745358
		Weighted median	-0.0216058	0.0296764	0.978626	0.923327	1.03724	0.466585
		Inverse variance weighted	-0.0592344	0.047598	0.942486	0.858536	1.03464	0.213326
		Simple mode	-0.00806644	0.0345998	0.991966	0.926926	1.06157	0.830658
		Weighted mode	-0.0103364	0.0305904	0.989717	0.93212	1.05087	0.757704
Interleukin-5 receptor subunit alpha	3	MR Egger	-0.0353037	0.0813254	0.965312	0.82308	1.13212	0.739268
		Weighted median	-0.0134239	0.0225835	0.986666	0.943945	1.03132	0.552236
		Inverse variance weighted	0.00460212	0.0356254	1.00461	0.936858	1.07727	0.897215
		Simple mode	-0.0148465	0.0311645	0.985263	0.926882	1.04732	0.680767
		Weighted mode	-0.0137985	0.0230245	0.986296	0.942776	1.03183	0.609821
Interleukin-3 receptor subunit alpha	3	MR Egger	-0.0457663	0.0716544	0.955265	0.8301	1.0993	0.638148
		Weighted median	-0.0894255	0.010928	0.914456	0.895078	0.934254	2.7658e-16
		Inverse variance weighted	-0.0953161	0.039772	0.909086	0.840911	0.982787	0.0165497
		Simple mode	-0.0615174	0.0261549	0.940337	0.893346	0.989799	0.142988
		Weighted mode	-0.0915756	0.0113393	0.912492	0.892436	0.933	0.0149886
Secreted and transmembrane protein 1	3	MR Egger	0.50779	0.505192	1.66162	0.617309	4.47259	0.498367
		Weighted median	-0.0288663	0.0250668	0.971546	0.924967	1.02047	0.249496
		Inverse variance weighted	-0.100914	0.116711	0.904011	0.719162	1.13637	0.387235
		Simple mode	-0.0111912	0.0275926	0.988871	0.936812	1.04382	0.724319
		Weighted mode	-0.0274933	0.0255904	0.972881	0.925288	1.02292	0.395075
Kelch-like protein 13	3	MR Egger	-0.0352798	0.347335	0.965335	0.488676	1.90693	0.935558
		Weighted median	0.0273665	0.0189645	1.02774	0.990244	1.06666	0.14901
		Inverse variance weighted	0.0166122	0.0391784	1.01675	0.941597	1.0979	0.671555
		Simple mode	-0.0098969	0.0608328	0.990152	0.87886	1.11554	0.885714
		Weighted mode	0.0384383	0.0204863	1.03919	0.998287	1.08176	0.20143
Rho GTPase-activating protein 30	5	MR Egger	0.12399	0.0967319	1.132	0.936501	1.36832	0.290001
		Weighted median	0.0502794	0.0240423	1.05156	1.00316	1.1023	0.0365021
		Inverse variance weighted	0.0317175	0.024319	1.03223	0.984179	1.08262	0.192157
		Simple mode	0.0468715	0.0327622	1.04799	0.982807	1.11749	0.225767
		Weighted mode	0.0558642	0.0252782	1.05745	1.00634	1.11117	0.0916291
Glutathione S-transferase omega-1	3	MR Egger	0.119138	0.0585874	1.12653	1.00432	1.26361	0.290956
		Weighted median	0.0159158	0.0085629	1.01604	0.999133	1.03324	0.0630699
		Inverse variance weighted	0.0141434	0.0116556	1.01424	0.991336	1.03768	0.224961
		Simple mode	-0.00499649	0.0357575	0.995016	0.927668	1.06725	0.901673
		Weighted mode	0.0174041	0.0081027	1.01756	1.00152	1.03385	0.164779
Angiostatin	3	MR Egger	0.158672	0.199685	1.17195	0.792382	1.73335	0.572544
		Weighted median	0.0400962	0.0370257	1.04091	0.968047	1.11926	0.27884
		Inverse variance weighted	0.0959512	0.0792067	1.10071	0.94243	1.28556	0.225741
		Simple mode	-0.0171487	0.0386618	0.982998	0.911261	1.06038	0.700733
		Weighted mode	-0.0166473	0.0434257	0.983491	0.903245	1.07087	0.738372
Cation-dependent mannose-6-phosphate receptor	3	MR Egger	-0.147363	0.176491	0.862981	0.610617	1.21964	0.557105
		Weighted median	0.0425615	0.0297248	1.04348	0.984423	1.10608	0.152186
		Inverse variance weighted	0.0142937	0.0537377	1.0144	0.912988	1.12707	0.790247
		Simple mode	0.0468912	0.0399171	1.04801	0.96914	1.13329	0.361035
		Weighted mode	0.0561112	0.0284063	1.05772	1.00043	1.11828	0.186905
SPARC-like protein 1	3	MR Egger	0.00216602	0.0542077	1.00217	0.901152	1.11451	0.974576
		Weighted median	-0.0100816	0.0140078	0.989969	0.963159	1.01753	0.471703
		Inverse variance weighted	-0.0108126	0.0193417	0.989246	0.952446	1.02747	0.576139
		Simple mode	-0.00392941	0.0261349	0.996078	0.94634	1.04843	0.894282
		Weighted mode	-0.00973159	0.0155229	0.990316	0.960639	1.02091	0.594737
Kunitz-type protease inhibitor 2	3	MR Egger	-0.0130102	0.0176443	0.987074	0.953522	1.02181	0.595516
		Weighted median	-0.0109319	0.00783599	0.989128	0.974052	1.00444	0.162991
		Inverse variance weighted	-0.0110057	0.00821723	0.989055	0.973253	1.00511	0.18046
		Simple mode	-0.00843576	0.017122	0.9916	0.958875	1.02544	0.671012
		Weighted mode	-0.0109284	0.00835309	0.989131	0.973069	1.00546	0.320913
Bone sialoprotein 2	3	MR Egger	-0.262663	0.103583	0.769001	0.627704	0.942104	0.239136
		Weighted median	-0.0252815	0.0256111	0.975035	0.927299	1.02523	0.323579
		Inverse variance weighted	-0.0162856	0.0405125	0.983846	0.908746	1.06515	0.687693
		Simple mode	-0.00687423	0.0510432	0.993149	0.898599	1.09765	0.905199
		Weighted mode	-0.0442403	0.0271236	0.956724	0.907191	1.00896	0.244454
Neural cell adhesion molecule L1-like protein	3	MR Egger	-0.0731229	0.0866757	0.929487	0.784266	1.1016	0.553864
		Weighted median	-0.0151569	0.0281693	0.984957	0.93205	1.04087	0.590532
		Inverse variance weighted	-0.0139811	0.0256601	0.986116	0.937747	1.03698	0.585853
		Simple mode	-0.0326732	0.0378179	0.967855	0.898709	1.04232	0.478673
		Weighted mode	0.00197384	0.0327578	1.00198	0.939665	1.06842	0.957432
Lysosomal protective protein	4	MR Egger	-0.0916775	0.253757	0.912399	0.554859	1.50033	0.752485
		Weighted median	0.0619574	0.0260474	1.06392	1.01096	1.11964	0.0173766
		Inverse variance weighted	0.0637512	0.0507558	1.06583	0.964901	1.17731	0.209103
		Simple mode	0.0722426	0.0321344	1.07492	1.0093	1.1448	0.110127
		Weighted mode	0.0660509	0.0290521	1.06828	1.00915	1.13088	0.107574
Augurin	3	MR Egger	-0.24196	0.0807182	0.785088	0.670208	0.919659	0.204987
		Weighted median	0.020877	0.0371586	1.0211	0.949373	1.09824	0.574229
		Inverse variance weighted	0.00437637	0.0604586	1.00439	0.892149	1.13074	0.942295
		Simple mode	0.0430606	0.0561189	1.044	0.935258	1.16539	0.523103
		Weighted mode	0.0316825	0.0439631	1.03219	0.946972	1.12508	0.545968
Histone-lysine N-methyltransferase SUV420H2	3	MR Egger	-0.00779574	0.107066	0.992235	0.804412	1.22391	0.953728
		Weighted median	0.0152077	0.0419066	1.01532	0.935261	1.10224	0.716683
		Inverse variance weighted	0.0486761	0.0346295	1.04988	0.980985	1.12361	0.159835
		Simple mode	0.0139036	0.0521302	1.014	0.915512	1.12308	0.814675
		Weighted mode	0.0139036	0.0495991	1.014	0.920065	1.11753	0.805567
Peptidyl-glycine alpha-amidating monooxygenase	6	MR Egger	-0.00553892	0.0310946	0.994476	0.935678	1.05697	0.867277
		Weighted median	0.035817	0.0148421	1.03647	1.00675	1.06706	0.015813
		Inverse variance weighted	0.0405838	0.0155203	1.04142	1.01022	1.07359	0.00892595
		Simple mode	0.0571654	0.0284361	1.05883	1.00143	1.11952	0.100606
		Weighted mode	0.0308988	0.016772	1.03138	0.998028	1.06585	0.124781
Complement C1q tumor necrosis factor-related protein 5	4	MR Egger	0.0664239	0.200536	1.06868	0.721352	1.58324	0.771956
		Weighted median	0.0220219	0.0243521	1.02227	0.974619	1.07224	0.36583
		Inverse variance weighted	0.00772881	0.0317375	1.00776	0.946981	1.07244	0.8076
		Simple mode	0.0246428	0.0296864	1.02495	0.967014	1.08636	0.467366
		Weighted mode	0.0278754	0.0264306	1.02827	0.976355	1.08294	0.369011
Sorting nexin-7	4	MR Egger	-0.147537	0.318702	0.86283	0.461998	1.61143	0.688901
		Weighted median	0.0466469	0.0407362	1.04775	0.967349	1.13484	0.252169
		Inverse variance weighted	0.113719	0.134305	1.12044	0.861122	1.45784	0.39715
		Simple mode	0.030949	0.0386966	1.03143	0.956097	1.11271	0.482305
		Weighted mode	0.030949	0.0397553	1.03143	0.954115	1.11502	0.493042
Maspardin	3	MR Egger	0.017497	0.0315863	1.01765	0.95656	1.08264	0.677956
		Weighted median	-0.00295365	0.015962	0.997051	0.96634	1.02874	0.853195
		Inverse variance weighted	-0.00392743	0.0169566	0.99608	0.96352	1.02974	0.816836
		Simple mode	-0.0637086	0.0447601	0.938278	0.859471	1.02431	0.290624
		Weighted mode	0.00565711	0.0165355	1.00567	0.973602	1.0388	0.764867
Epididymal secretory protein E1	3	MR Egger	-0.0081915	0.0406492	0.991842	0.915885	1.0741	0.873406
		Weighted median	-0.00772126	0.0102204	0.992308	0.972628	1.01239	0.449966
		Inverse variance weighted	-0.00363654	0.0210906	0.99637	0.956022	1.03842	0.863104
		Simple mode	-0.024346	0.0208444	0.975948	0.936879	1.01665	0.363209
		Weighted mode	-0.00812626	0.0102046	0.991907	0.972265	1.01195	0.509346
Sarcoplasmic/endoplasmic reticulum calcium ATPase 3	3	MR Egger	0.00621181	0.140533	1.00623	0.763965	1.32532	0.971879
		Weighted median	0.0177981	0.0346795	1.01796	0.951064	1.08956	0.6078
		Inverse variance weighted	0.0316922	0.0332374	1.0322	0.9671	1.10168	0.340331
		Simple mode	-0.022122	0.055139	0.978121	0.877925	1.08975	0.727076
		Weighted mode	0.0726517	0.0365061	1.07536	1.0011	1.15512	0.184854
Periostin	3	MR Egger	-0.151187	0.0779963	0.859687	0.737817	1.00169	0.30321
		Weighted median	-0.00705044	0.0408377	0.992974	0.916592	1.07572	0.86293
		Inverse variance weighted	0.00849872	0.0452905	1.00853	0.922867	1.10216	0.851152
		Simple mode	-0.0175979	0.063154	0.982556	0.86816	1.11203	0.806681
		Weighted mode	-0.0329373	0.0691202	0.967599	0.845005	1.10798	0.680688
Signal transducer and activator of transcription 1-alpha/beta	3	MR Egger	0.0152327	0.0368932	1.01535	0.94452	1.09149	0.750721
		Weighted median	0.00780158	0.0200172	1.00783	0.969057	1.04816	0.696725
		Inverse variance weighted	0.0110034	0.0189272	1.01106	0.974244	1.04928	0.561002
		Simple mode	0.000104539	0.028996	1.0001	0.944851	1.05859	0.997451
		Weighted mode	0.00646645	0.021722	1.00649	0.964536	1.05026	0.794014
Pro-FMRFamide-related neuropeptide FF	3	MR Egger	-0.0619775	0.187279	0.939904	0.651131	1.35675	0.796541
		Weighted median	0.0196342	0.0133842	1.01983	0.993423	1.04694	0.142384
		Inverse variance weighted	0.0161295	0.0192578	1.01626	0.978616	1.05535	0.402282
		Simple mode	0.0148529	0.0209122	1.01496	0.974203	1.05743	0.5512
		Weighted mode	0.0219575	0.0154839	1.0222	0.991644	1.0537	0.291926
matrix metallopeptidase 3	4	MR Egger	-9.92097e-05	0.00560453	0.999901	0.988977	1.01095	0.987484
		Weighted median	0.00634925	0.0049	1.00637	0.996751	1.01608	0.195056
		Inverse variance weighted	0.00133463	0.00428751	1.00134	0.992956	1.00979	0.755585
		Simple mode	0.00519555	0.00924442	1.00521	0.98716	1.02359	0.613357
		Weighted mode	0.00415432	0.00463247	1.00416	0.995087	1.01332	0.43592
Cystatin-F	4	MR Egger	-0.0500979	0.0158775	0.951136	0.921993	0.981201	0.0874672
		Weighted median	-0.00131178	0.0104962	0.998689	0.978353	1.01945	0.900542
		Inverse variance weighted	0.00982124	0.0273382	1.00987	0.957182	1.06546	0.719409
		Simple mode	0.00539479	0.0117266	1.00541	0.982565	1.02879	0.676775
		Weighted mode	-0.00142838	0.0106343	0.998573	0.977975	1.0196	0.901656
Regulator of G-protein signaling 8	3	MR Egger	-0.159618	0.0537006	0.852469	0.767305	0.947087	0.206607
		Weighted median	-0.0083759	0.0341412	0.991659	0.927472	1.06029	0.8062
		Inverse variance weighted	-0.00699081	0.0573749	0.993034	0.887412	1.11123	0.903022
		Simple mode	0.0397928	0.0622649	1.0406	0.921045	1.17566	0.588193
		Weighted mode	-0.0131819	0.0573137	0.986905	0.882041	1.10424	0.839477
Toll-like receptor 4:Lymphocyte antigen 96 complex	4	MR Egger	-0.013523	0.121435	0.986568	0.777606	1.25168	0.9215
		Weighted median	-0.0204605	0.0161557	0.979747	0.94921	1.01127	0.205348
		Inverse variance weighted	-0.0651829	0.0594453	0.936896	0.833855	1.05267	0.272851
		Simple mode	0.0092809	0.0257168	1.00932	0.95971	1.0615	0.742098
		Weighted mode	-0.0183335	0.0155458	0.981834	0.952369	1.01221	0.323279
Contactin-5	3	MR Egger	0.072586	0.101411	1.07529	0.881456	1.31174	0.604517
		Weighted median	0.0084729	0.0186357	1.00851	0.972337	1.04603	0.649353
		Inverse variance weighted	0.0055046	0.0177434	1.00552	0.971152	1.0411	0.756384
		Simple mode	0.0150908	0.0270476	1.01521	0.962788	1.07048	0.633009
		Weighted mode	0.00928127	0.0204923	1.00932	0.969588	1.05069	0.695
Epididymal-specific lipocalin-10	3	MR Egger	0.0469824	0.409318	1.0481	0.469878	2.33788	0.927246
		Weighted median	-0.00700048	0.0384891	0.993024	0.920868	1.07083	0.855675
		Inverse variance weighted	0.112205	0.140828	1.11874	0.848897	1.47436	0.425596
		Simple mode	-0.0289209	0.0423843	0.971493	0.894049	1.05565	0.565444
		Weighted mode	-0.0496349	0.0306636	0.951577	0.896071	1.01052	0.246929
TNF receptor superfamily member 11b	12	MR Egger	0.0175695	0.0111988	1.01772	0.995629	1.04031	0.147751
		Weighted median	0.012484	0.0105383	1.01256	0.991862	1.03369	0.236163
		Inverse variance weighted	0.0110377	0.0089726	1.0111	0.993473	1.02904	0.21864
		Simple mode	0.0216412	0.0168459	1.02188	0.988688	1.05618	0.225305
		Weighted mode	0.0168765	0.0169138	1.01702	0.983857	1.0513	0.339822
Growth factor receptor-bound protein 7	3	MR Egger	-0.180226	0.182539	0.835081	0.583913	1.19429	0.504059
		Weighted median	0.0473639	0.0358158	1.0485	0.977424	1.12475	0.186025
		Inverse variance weighted	0.0169735	0.0619026	1.01712	0.900905	1.14832	0.783934
		Simple mode	0.0461469	0.0580297	1.04723	0.934642	1.17338	0.509864
		Weighted mode	0.0658968	0.0335701	1.06812	1.0001	1.14076	0.188638
Transmembrane protein 87B	5	MR Egger	0.0096163	0.0367236	1.00966	0.939543	1.08502	0.810382
		Weighted median	0.0313055	0.016082	1.0318	0.999785	1.06484	0.0515806
		Inverse variance weighted	0.0356905	0.0135563	1.03634	1.00916	1.06424	0.00846946
		Simple mode	0.0215611	0.0242435	1.0218	0.974378	1.07152	0.424065
		Weighted mode	0.027414	0.0191119	1.02779	0.990005	1.06702	0.224773
Chitotriosidase-1	3	MR Egger	-0.00885632	0.0115169	0.991183	0.969059	1.01381	0.58267
		Weighted median	-0.00402806	0.00796722	0.99598	0.980548	1.01166	0.613152
		Inverse variance weighted	-0.00362759	0.00788024	0.996379	0.981108	1.01189	0.645272
		Simple mode	0.0119442	0.0174477	1.01202	0.977993	1.04722	0.564297
		Weighted mode	-0.00463629	0.00808872	0.995374	0.979718	1.01128	0.624379
Epididymis-specific alpha-mannosidase	3	MR Egger	-0.868128	0.283432	0.419737	0.240832	0.731543	0.200902
		Weighted median	-0.0151606	0.0216856	0.984954	0.943967	1.02772	0.484485
		Inverse variance weighted	0.058236	0.131194	1.05997	0.819629	1.37077	0.657119
		Simple mode	-0.0661026	0.0331734	0.936035	0.87711	0.998918	0.184509
		Weighted mode	-0.0188983	0.022011	0.981279	0.939845	1.02454	0.481042
Vascular cell adhesion protein 1	3	MR Egger	-0.0715456	0.639903	0.930954	0.265602	3.26306	0.929116
		Weighted median	0.00987101	0.0407728	1.00992	0.932353	1.09394	0.808705
		Inverse variance weighted	0.166314	0.146093	1.18094	0.886896	1.57248	0.25494
		Simple mode	-0.00954723	0.0350776	0.990498	0.924688	1.06099	0.811012
		Weighted mode	-0.00475204	0.0380838	0.995259	0.923674	1.07239	0.91211
C-C motif chemokine 25	5	MR Egger	0.0441346	0.0740498	1.04512	0.90393	1.20837	0.593141
		Weighted median	0.00140353	0.0150993	1.0014	0.972203	1.03148	0.925941
		Inverse variance weighted	-0.0227523	0.0490592	0.977505	0.887889	1.07616	0.64281
		Simple mode	-0.0118268	0.0295534	0.988243	0.932626	1.04718	0.709472
		Weighted mode	0.00519334	0.0152673	1.00521	0.975573	1.03574	0.750848
Tenascin-X	3	MR Egger	0.0530833	0.0249722	1.05452	1.00415	1.10742	0.279932
		Weighted median	0.00173016	0.0102028	1.00173	0.981899	1.02197	0.865343
		Inverse variance weighted	-0.0041062	0.0188441	0.995902	0.95979	1.03337	0.827504
		Simple mode	0.00189833	0.0105984	1.0019	0.981303	1.02293	0.87435
		Weighted mode	0.00189833	0.0103836	1.0019	0.981716	1.0225	0.871793
Human Chorionic Gonadotropin	3	MR Egger	-0.0134591	0.0186764	0.986631	0.951168	1.02342	0.602462
		Weighted median	-0.0121705	0.0133174	0.987903	0.962451	1.01403	0.360778
		Inverse variance weighted	-0.0113084	0.0129212	0.988755	0.964029	1.01412	0.381476
		Simple mode	-0.00942622	0.0228758	0.990618	0.947183	1.03604	0.720262
		Weighted mode	-0.0126718	0.0131672	0.987408	0.962252	1.01322	0.437406
Keratinocyte differentiation-associated protein	3	MR Egger	0.233818	0.285129	1.26341	0.722502	2.20929	0.562742
		Weighted median	0.0144999	0.0221368	1.01461	0.971525	1.0596	0.512461
		Inverse variance weighted	0.0142705	0.0210339	1.01437	0.973404	1.05707	0.497485
		Simple mode	-0.000414956	0.0308022	0.999585	0.941023	1.06179	0.990475
		Weighted mode	0.0253055	0.0265634	1.02563	0.973596	1.08044	0.441314
Cerebellin-4	3	MR Egger	0.117293	1.68874	1.12445	0.041063	30.7913	0.955854
		Weighted median	-0.0448425	0.0342228	0.956148	0.894117	1.02248	0.19009
		Inverse variance weighted	0.00923736	0.0782813	1.00928	0.86572	1.17665	0.906066
		Simple mode	-0.0611345	0.0345142	0.940697	0.879165	1.00653	0.218525
		Weighted mode	-0.057794	0.0380154	0.943844	0.876074	1.01686	0.267814
Tryptase beta-2	3	MR Egger	0.00222499	0.0151494	1.00223	0.972906	1.03243	0.907164
		Weighted median	0.00375794	0.00805603	1.00377	0.98804	1.01974	0.640875
		Inverse variance weighted	0.00435304	0.00785942	1.00436	0.989009	1.01995	0.579673
		Simple mode	-0.00293039	0.0133401	0.997074	0.971342	1.02349	0.846512
		Weighted mode	0.0038085	0.008425	1.00382	0.987376	1.02053	0.69553
A disintegrin and metalloproteinase with thrombospondin motifs 13	3	MR Egger	0.00761672	0.0278312	1.00765	0.954152	1.06414	0.829937
		Weighted median	0.00369921	0.0144476	1.00371	0.975682	1.03253	0.797918
		Inverse variance weighted	0.00637776	0.013989	1.0064	0.979179	1.03437	0.648454
		Simple mode	-0.00176883	0.0209419	0.998233	0.958089	1.04006	0.940381
		Weighted mode	0.00295682	0.0171658	1.00296	0.969778	1.03728	0.879094
Retinal rod rhodopsin-sensitive cGMP 3',5'-cyclic phosphodiesterase subunit delta	3	MR Egger	0.055953	0.192587	1.05755	0.725048	1.54253	0.819996
		Weighted median	0.0127853	0.0335362	1.01287	0.948432	1.08168	0.703026
		Inverse variance weighted	0.00984153	0.0282984	1.00989	0.955402	1.06749	0.728008
		Simple mode	0.0150557	0.0373825	1.01517	0.943448	1.09234	0.726105
		Weighted mode	0.0156833	0.0386937	1.01581	0.941617	1.09584	0.724488
Cadherin-7	4	MR Egger	0.044408	0.089878	1.04541	0.876558	1.24679	0.670175
		Weighted median	0.0259142	0.0188799	1.02625	0.988971	1.06494	0.169881
		Inverse variance weighted	0.013912	0.02856	1.01401	0.958807	1.07239	0.626177
		Simple mode	0.0342945	0.0209115	1.03489	0.99333	1.07819	0.199541
		Weighted mode	0.0271811	0.0174494	1.02755	0.993005	1.06331	0.21718
C-C motif chemokine 25	4	MR Egger	0.169446	0.164653	1.18465	0.857895	1.63585	0.411608
		Weighted median	0.00947331	0.0218694	1.00952	0.967161	1.05373	0.664886
		Inverse variance weighted	-0.0398088	0.0731761	0.960973	0.832573	1.10917	0.586432
		Simple mode	-0.0191392	0.0329799	0.981043	0.919634	1.04655	0.60241
		Weighted mode	0.0236225	0.0195705	1.0239	0.985372	1.06394	0.313906
Low affinity immunoglobulin gamma Fc region receptor II-b	4	MR Egger	-0.012935	0.0225319	0.987148	0.944502	1.03172	0.623876
		Weighted median	-0.00826079	0.00733409	0.991773	0.977619	1.00613	0.260016
		Inverse variance weighted	-0.00671439	0.00872719	0.993308	0.976462	1.01045	0.441677
		Simple mode	-0.0166489	0.0144399	0.983489	0.956044	1.01172	0.33245
		Weighted mode	-0.00764032	0.00781022	0.992389	0.977313	1.0077	0.400096
Calcium/calmodulin-dependent protein kinase type 1D	3	MR Egger	-0.0674588	0.190215	0.934766	0.643856	1.35712	0.783035
		Weighted median	0.0345264	0.0237185	1.03513	0.988109	1.08439	0.145483
		Inverse variance weighted	0.0154394	0.0444352	1.01556	0.930853	1.10797	0.728246
		Simple mode	0.032465	0.0387354	1.033	0.957474	1.11448	0.490167
		Weighted mode	0.0458978	0.0223985	1.04697	1.002	1.09395	0.176977
Sialic acid-binding Ig-like lectin 7	3	MR Egger	0.0095787	0.0417255	1.00962	0.930342	1.09566	0.856344
		Weighted median	-0.0348766	0.0225493	0.965725	0.923972	1.00936	0.12194
		Inverse variance weighted	-0.0213929	0.0196519	0.978834	0.941849	1.01727	0.276334
		Simple mode	-0.0389914	0.0326528	0.961759	0.902135	1.02532	0.354852
		Weighted mode	-0.0421571	0.0325848	0.958719	0.899404	1.02195	0.325012
Protocadherin beta-4	3	MR Egger	-0.129261	0.173053	0.878745	0.625975	1.23358	0.591582
		Weighted median	0.0330933	0.022763	1.03365	0.988544	1.08081	0.145998
		Inverse variance weighted	0.0141338	0.0420606	1.01423	0.933976	1.10139	0.736845
		Simple mode	0.0356515	0.0327862	1.03629	0.971796	1.10507	0.390453
		Weighted mode	0.0429181	0.0231124	1.04385	0.997621	1.09223	0.204446
ERO1-like protein alpha	3	MR Egger	-0.118247	0.14962	0.888476	0.662654	1.19126	0.574223
		Weighted median	0.0379658	0.0279714	1.0387	0.983283	1.09723	0.174683
		Inverse variance weighted	0.0118416	0.0507804	1.01191	0.916047	1.11781	0.815612
		Simple mode	0.0431202	0.0458897	1.04406	0.954256	1.14232	0.446588
		Weighted mode	0.0549234	0.0271798	1.05646	1.00165	1.11427	0.180709
Glycerol-3-phosphate dehydrogenase 1-like protein	3	MR Egger	-0.185875	0.146143	0.830377	0.623557	1.1058	0.424177
		Weighted median	0.0309998	0.0233503	1.03149	0.985342	1.07979	0.184311
		Inverse variance weighted	0.0125152	0.0441098	1.01259	0.928727	1.10403	0.776619
		Simple mode	0.0365061	0.0324221	1.03718	0.973321	1.10523	0.377131
		Weighted mode	0.0428613	0.0227042	1.04379	0.998362	1.09129	0.199665
Oxysterols receptor LXR-beta	3	MR Egger	-0.0233198	0.151689	0.97695	0.725692	1.3152	0.90289
		Weighted median	0.0393984	0.0217396	1.04018	0.996794	1.08546	0.0699415
		Inverse variance weighted	0.0188972	0.0409255	1.01908	0.940525	1.10419	0.644264
		Simple mode	0.0352923	0.0357149	1.03592	0.965887	1.11104	0.427231
		Weighted mode	0.0449342	0.0212043	1.04596	1.00338	1.09035	0.168217
Brorin	3	MR Egger	-0.0237185	0.110845	0.976561	0.785862	1.21353	0.8658
		Weighted median	-0.00903629	0.0179694	0.991004	0.956709	1.02653	0.615055
		Inverse variance weighted	-0.00530027	0.0170202	0.994714	0.962078	1.02846	0.755489
		Simple mode	-0.00642013	0.0279504	0.9936	0.940632	1.04955	0.839681
		Weighted mode	-0.011451	0.019994	0.988614	0.950622	1.02813	0.624637
Protein kinase C iota type	3	MR Egger	-0.122422	0.136335	0.884775	0.677301	1.1558	0.534197
		Weighted median	0.0132039	0.0366055	1.01329	0.943138	1.08866	0.718318
		Inverse variance weighted	-0.0218082	0.0443891	0.978428	0.8969	1.06737	0.623217
		Simple mode	0.0138394	0.0452991	1.01394	0.927793	1.10808	0.788842
		Weighted mode	0.014167	0.0371759	1.01427	0.942992	1.09093	0.739817
Interleukin-36 alpha	3	MR Egger	-0.015842	0.147996	0.984283	0.73645	1.31552	0.932112
		Weighted median	0.0378875	0.0214365	1.03861	0.99588	1.08318	0.0771566
		Inverse variance weighted	0.0181126	0.0415533	1.01828	0.938632	1.10468	0.662919
		Simple mode	0.0323091	0.040927	1.03284	0.953222	1.1191	0.512585
		Weighted mode	0.0446561	0.0231424	1.04567	0.999297	1.09419	0.193427
SLAM family member 7	3	MR Egger	-0.0151914	0.171764	0.984923	0.703386	1.37915	0.943841
		Weighted median	0.0304116	0.0187126	1.03088	0.993754	1.06939	0.104122
		Inverse variance weighted	0.016299	0.0358019	1.01643	0.947553	1.09032	0.648925
		Simple mode	0.025564	0.0302534	1.02589	0.96683	1.08857	0.487081
		Weighted mode	0.0366626	0.019228	1.03734	0.998976	1.07718	0.196809
Parathyroid hormone-related protein	4	MR Egger	0.0384552	0.167487	1.0392	0.748399	1.44301	0.839746
		Weighted median	0.0645486	0.0237098	1.06668	1.01824	1.11742	0.0064801
		Inverse variance weighted	0.0644567	0.0193003	1.06658	1.02699	1.1077	0.000838765
		Simple mode	0.0917679	0.0353262	1.09611	1.02278	1.17469	0.0805334
		Weighted mode	0.0532797	0.0299589	1.05472	0.994575	1.11851	0.173391
Endothelin-2	3	MR Egger	-0.202861	0.0600909	0.816391	0.725685	0.918436	0.183335
		Weighted median	-0.00811914	0.0207107	0.991914	0.952455	1.03301	0.695038
		Inverse variance weighted	-0.00469144	0.0466674	0.99532	0.908319	1.09065	0.919924
		Simple mode	0.0873337	0.0527297	1.09126	0.984111	1.21008	0.239512
		Weighted mode	-0.0450666	0.0222671	0.955934	0.915111	0.998578	0.180289
Signal-regulatory protein beta-1	4	MR Egger	0.0161454	0.0177156	1.01628	0.981594	1.05218	0.458304
		Weighted median	0.00112962	0.0094833	1.00113	0.982694	1.01991	0.905183
		Inverse variance weighted	-0.00217145	0.00909039	0.997831	0.98021	1.01577	0.811204
		Simple mode	-0.00202878	0.0159419	0.997973	0.967273	1.02965	0.906785
		Weighted mode	0.00163467	0.0103877	1.00164	0.981449	1.02224	0.884951
Reticulon-4 receptor	3	MR Egger	-0.0921375	0.125842	0.91198	0.712634	1.16709	0.597662
		Weighted median	-0.0490686	0.0226863	0.952116	0.910707	0.995407	0.0305475
		Inverse variance weighted	-0.0296207	0.0316645	0.970814	0.912394	1.03297	0.349555
		Simple mode	-0.0500054	0.0442815	0.951224	0.872147	1.03747	0.376016
		Weighted mode	-0.0577327	0.0238134	0.943902	0.900859	0.989003	0.13622
alpha-2-macroglobulin receptor-associated protein	4	MR Egger	-0.0115662	0.0182521	0.9885	0.953763	1.0245	0.591088
		Weighted median	-0.0266034	0.0137342	0.973747	0.947885	1.00032	0.0527433
		Inverse variance weighted	-0.0283235	0.0156954	0.972074	0.942625	1.00244	0.0711415
		Simple mode	-0.0858475	0.0344114	0.917734	0.857878	0.981767	0.0881143
		Weighted mode	-0.0219577	0.0140633	0.978282	0.951684	1.00562	0.216364
Guanylate-binding protein 6	3	MR Egger	-0.0887782	0.15946	0.915048	0.669437	1.25077	0.676593
		Weighted median	0.0437628	0.0274608	1.04473	0.98999	1.10251	0.111015
		Inverse variance weighted	0.0152178	0.0503605	1.01533	0.919901	1.12067	0.762517
		Simple mode	0.0449792	0.042953	1.04601	0.96155	1.13788	0.404917
		Weighted mode	0.0561396	0.0252075	1.05775	1.00676	1.11132	0.155819
CD63 antigen	3	MR Egger	-0.243331	0.12919	0.784012	0.608631	1.00993	0.31072
		Weighted median	-0.0521431	0.0250666	0.949193	0.903686	0.996992	0.0375087
		Inverse variance weighted	-0.0488566	0.0257069	0.952318	0.905523	1.00153	0.0573638
		Simple mode	-0.0566916	0.0326959	0.944885	0.886233	1.00742	0.225072
		Weighted mode	-0.0566916	0.029359	0.944885	0.892048	1.00085	0.193229
Zinc fingers and homeoboxes protein 3	3	MR Egger	-0.0182619	0.144036	0.981904	0.740394	1.30219	0.919713
		Weighted median	0.0278256	0.0386929	1.02822	0.953122	1.10923	0.472056
		Inverse variance weighted	0.0524932	0.0324306	1.0539	0.98899	1.12306	0.105527
		Simple mode	0.0210811	0.0502724	1.0213	0.925471	1.12706	0.715718
		Weighted mode	0.0222669	0.0475254	1.02252	0.931571	1.12234	0.685512
Granzyme B	4	MR Egger	-0.0339479	0.0123476	0.966622	0.943509	0.990301	0.110746
		Weighted median	-0.0135066	0.00846336	0.986584	0.970354	1.00309	0.110514
		Inverse variance weighted	-0.00925641	0.0131627	0.990786	0.965552	1.01668	0.481911
		Simple mode	0.0079252	0.0365509	1.00796	0.938273	1.08282	0.842252
		Weighted mode	-0.0144638	0.00871	0.98564	0.968957	1.00261	0.195379
Insulin growth factor-like family member 3	3	MR Egger	-0.178127	0.106808	0.836836	0.678772	1.03171	0.343862
		Weighted median	0.030932	0.0285388	1.03142	0.975306	1.09075	0.278427
		Inverse variance weighted	0.00936978	0.0501892	1.00941	0.914845	1.11376	0.851904
		Simple mode	0.0411374	0.0417259	1.042	0.96017	1.13079	0.428116
		Weighted mode	0.0472471	0.0338254	1.04838	0.98113	1.12024	0.297289
Aurora kinase B	3	MR Egger	-0.205495	0.109657	0.814244	0.656769	1.00948	0.312061
		Weighted median	0.0334266	0.0409466	1.03399	0.954251	1.1204	0.414303
		Inverse variance weighted	0.00798255	0.0627645	1.00801	0.891334	1.13997	0.898796
		Simple mode	0.0494419	0.0525118	1.05068	0.947924	1.16459	0.445818
		Weighted mode	0.0546569	0.0503986	1.05618	0.956835	1.16584	0.391475
Granulysin	4	MR Egger	-0.0464475	0.0216838	0.954615	0.914893	0.99606	0.165474
		Weighted median	-0.00166816	0.0120883	0.998333	0.974958	1.02227	0.890242
		Inverse variance weighted	0.000685538	0.0234464	1.00069	0.95574	1.04775	0.976674
		Simple mode	0.0925245	0.0680919	1.09694	0.959891	1.25356	0.267343
		Weighted mode	-0.00809844	0.0118551	0.991934	0.969151	1.01525	0.543558
Dual specificity protein kinase CLK2	3	MR Egger	0.0251151	0.136574	1.02543	0.784609	1.34017	0.884223
		Weighted median	0.0359712	0.0171101	1.03663	1.00244	1.07198	0.0355241
		Inverse variance weighted	0.023083	0.0340246	1.02335	0.957332	1.09392	0.497506
		Simple mode	0.03129	0.0298728	1.03178	0.973108	1.094	0.404818
		Weighted mode	0.0381627	0.0169765	1.0389	1.0049	1.07405	0.153567
Protein kinase C-binding protein NELL1	3	MR Egger	0.0260377	0.020095	1.02638	0.98674	1.06761	0.418442
		Weighted median	0.0168274	0.0135396	1.01697	0.990337	1.04432	0.213931
		Inverse variance weighted	0.0131553	0.0136255	1.01324	0.986541	1.04067	0.334295
		Simple mode	0.0119933	0.0238988	1.01207	0.965752	1.0606	0.66558
		Weighted mode	0.0193049	0.0143176	1.01949	0.991281	1.04851	0.309953
Prostate-associated microseminoprotein	3	MR Egger	0.100964	0.52351	1.10624	0.396485	3.08652	0.878711
		Weighted median	-0.0550093	0.0368839	0.946476	0.880468	1.01743	0.135852
		Inverse variance weighted	-0.0597775	0.0289056	0.941974	0.89009	0.996882	0.0386377
		Simple mode	-0.0508136	0.0418599	0.950456	0.875589	1.03172	0.348679
		Weighted mode	-0.0502893	0.0403885	0.950954	0.878578	1.02929	0.339183
Interleukin-21	4	MR Egger	0.189948	0.0662241	1.20919	1.06199	1.37678	0.103096
		Weighted median	0.0794895	0.0257942	1.08273	1.02936	1.13888	0.00205837
		Inverse variance weighted	0.0764849	0.0256945	1.07949	1.02647	1.13524	0.00291361
		Simple mode	0.0276411	0.0377808	1.02803	0.954651	1.10704	0.517372
		Weighted mode	0.0893944	0.0320958	1.09351	1.02684	1.16451	0.0686903
Leucine-rich repeat and transmembrane domain-containing protein 2	3	MR Egger	0.0915377	0.362146	1.09586	0.538876	2.22853	0.842386
		Weighted median	0.00787605	0.0324136	1.00791	0.945866	1.07402	0.808016
		Inverse variance weighted	0.00441431	0.0271243	1.00442	0.95242	1.05927	0.87072
		Simple mode	0.0215595	0.0447604	1.02179	0.935971	1.11549	0.677599
		Weighted mode	0.019872	0.0432092	1.02007	0.937238	1.11022	0.690742
Sialic acid-binding Ig-like lectin 8	3	MR Egger	-0.0831033	0.0415425	0.920256	0.848295	0.998321	0.295111
		Weighted median	0.00742705	0.0260322	1.00745	0.957341	1.06019	0.775412
		Inverse variance weighted	0.0074729	0.046013	1.0075	0.920616	1.10259	0.870984
		Simple mode	0.0820438	0.0630649	1.0855	0.959288	1.22832	0.322981
		Weighted mode	-0.0425655	0.0303738	0.958328	0.902941	1.01711	0.296121
Cation-independent mannose-6-phosphate receptor	7	MR Egger	-0.0147333	0.026296	0.985375	0.935875	1.03749	0.599457
		Weighted median	-0.00933946	0.0119753	0.990704	0.967721	1.01423	0.435455
		Inverse variance weighted	-0.00680149	0.0142616	0.993222	0.965843	1.02138	0.633426
		Simple mode	0.0176233	0.0291822	1.01778	0.961199	1.07769	0.568021
		Weighted mode	-0.00823855	0.0123773	0.991795	0.968024	1.01615	0.530397
Neurofascin	3	MR Egger	0.0504814	0.0726301	1.05178	0.91222	1.21268	0.613321
		Weighted median	0.0298182	0.0130271	1.03027	1.00429	1.05691	0.0220828
		Inverse variance weighted	0.0267707	0.0162915	1.02713	0.994853	1.06046	0.100335
		Simple mode	0.0338723	0.0183964	1.03445	0.997818	1.07243	0.206933
		Weighted mode	0.0306928	0.0147121	1.03117	1.00186	1.06134	0.172258
Lipase member N	4	MR Egger	-0.0147164	0.02791	0.985391	0.932935	1.0408	0.650649
		Weighted median	0.000512995	0.00859442	1.00051	0.983801	1.01751	0.952403
		Inverse variance weighted	-0.00042291	0.00857895	0.999577	0.98291	1.01653	0.960683
		Simple mode	0.0164112	0.0193818	1.01655	0.978654	1.05591	0.459344
		Weighted mode	0.000272484	0.00834498	1.00027	0.984045	1.01677	0.976003
Immunoglobulin lambda-like polypeptide 1	5	MR Egger	-0.100147	0.102156	0.904705	0.740542	1.10526	0.399216
		Weighted median	-0.00219382	0.0280918	0.997809	0.944354	1.05429	0.937753
		Inverse variance weighted	0.0212034	0.0298527	1.02143	0.96338	1.08298	0.477538
		Simple mode	7.036e-05	0.0335224	1.00007	0.936474	1.06799	0.998426
		Weighted mode	-0.000774387	0.0330461	0.999226	0.936557	1.06609	0.982427
Urea transporter 2	3	MR Egger	-0.0541941	0.113558	0.947248	0.75823	1.18339	0.716532
		Weighted median	-0.0233782	0.0172513	0.976893	0.944414	1.01049	0.175367
		Inverse variance weighted	-0.0428299	0.0503517	0.958074	0.868039	1.05745	0.394983
		Simple mode	-0.00512395	0.0222728	0.994889	0.952392	1.03928	0.839437
		Weighted mode	-0.0221157	0.0167397	0.978127	0.946556	1.01075	0.317344
Carbohydrate sulfotransferase 11	4	MR Egger	-0.345772	0.164024	0.707674	0.513114	0.976007	0.169561
		Weighted median	0.0177564	0.0232578	1.01792	0.972555	1.06539	0.445189
		Inverse variance weighted	0.0958202	0.0819153	1.10056	0.937317	1.29224	0.242103
		Simple mode	0.029024	0.0336411	1.02945	0.96376	1.09962	0.451727
		Weighted mode	0.0103764	0.0227646	1.01043	0.966337	1.05654	0.679495
Leukocyte immunoglobulin-like receptor subfamily B member 4	3	MR Egger	-0.414875	0.204728	0.660423	0.442134	0.986483	0.291832
		Weighted median	0.0606303	0.0363227	1.06251	0.989493	1.14091	0.0950754
		Inverse variance weighted	0.0899442	0.0777401	1.09411	0.939482	1.2742	0.247278
		Simple mode	0.12911	0.080823	1.13782	0.971122	1.33312	0.251257
		Weighted mode	0.0241907	0.0381944	1.02449	0.950592	1.10412	0.591266
Advanced glycosylation end product-specific receptor, soluble	5	MR Egger	-0.088959	0.153417	0.914883	0.67729	1.23582	0.602693
		Weighted median	-0.0457915	0.0229941	0.955241	0.913146	0.999277	0.0464322
		Inverse variance weighted	-0.0380754	0.0484786	0.96264	0.875383	1.0586	0.432215
		Simple mode	-0.053364	0.028834	0.948035	0.895943	1.00316	0.137873
		Weighted mode	-0.0437657	0.0233858	0.957178	0.914295	1.00207	0.134603
Contactin-4	3	MR Egger	-0.144819	0.114764	0.865179	0.690902	1.08342	0.426618
		Weighted median	-0.0167683	0.0263267	0.983372	0.933916	1.03545	0.52417
		Inverse variance weighted	0.00409129	0.03384	1.0041	0.939662	1.07296	0.90377
		Simple mode	-0.0271472	0.0335688	0.973218	0.911246	1.0394	0.503591
		Weighted mode	-0.0231297	0.029824	0.977136	0.921655	1.03596	0.519165
Angiopoietin-1 receptor, soluble	3	MR Egger	0.119699	0.045024	1.12716	1.03195	1.23115	0.229039
		Weighted median	0.0372547	0.0184669	1.03796	1.00106	1.07621	0.0436565
		Inverse variance weighted	0.0262624	0.0387952	1.02661	0.951442	1.10772	0.498438
		Simple mode	0.0334533	0.0274011	1.03402	0.979951	1.09107	0.346532
		Weighted mode	0.0423338	0.0188832	1.04324	1.00534	1.08258	0.15422
Cerebral cavernous malformations 2 protein	4	MR Egger	-0.123926	0.244306	0.883445	0.547295	1.42606	0.662376
		Weighted median	-0.0250626	0.0367917	0.975249	0.907398	1.04817	0.495743
		Inverse variance weighted	-0.0775068	0.0641144	0.925421	0.816139	1.04934	0.226708
		Simple mode	0.00757477	0.0535915	1.0076	0.907134	1.1192	0.896557
		Weighted mode	0.00901848	0.0430888	1.00906	0.927339	1.09798	0.847621
Apolipoprotein L1	5	MR Egger	-0.0234437	0.0166763	0.976829	0.945417	1.00928	0.254451
		Weighted median	-0.0120255	0.00861998	0.988047	0.971494	1.00488	0.162994
		Inverse variance weighted	-0.010074	0.0107882	0.989977	0.969263	1.01113	0.350409
		Simple mode	-0.0283071	0.0134495	0.97209	0.946799	0.998056	0.103105
		Weighted mode	-0.0124374	0.00884083	0.98764	0.970673	1.0049	0.232221
Hemoglobin subunit zeta	3	MR Egger	-0.00730333	0.0186549	0.992723	0.957081	1.02969	0.762443
		Weighted median	-0.0123086	0.00957114	0.987767	0.96941	1.00647	0.198438
		Inverse variance weighted	-0.0130646	0.00944514	0.98702	0.968916	1.00546	0.166602
		Simple mode	-0.0030122	0.0187653	0.996992	0.960989	1.03434	0.88722
		Weighted mode	-0.0109586	0.0110511	0.989101	0.967907	1.01076	0.425885
Resistin	4	MR Egger	-0.129008	0.0470567	0.878967	0.801525	0.963892	0.111277
		Weighted median	-0.0761532	0.0310671	0.926674	0.871931	0.984854	0.0142362
		Inverse variance weighted	-0.0444332	0.029415	0.95654	0.902951	1.01331	0.1309
		Simple mode	-0.0768472	0.0473443	0.926031	0.843967	1.01608	0.203014
		Weighted mode	-0.0785623	0.0361194	0.924444	0.861262	0.992262	0.117893
Complement component C8	3	MR Egger	-0.121846	0.0591342	0.885285	0.788401	0.994075	0.287647
		Weighted median	-0.0245672	0.0370087	0.975732	0.907461	1.04914	0.506805
		Inverse variance weighted	-0.0427686	0.0419498	0.958133	0.882506	1.04024	0.307957
		Simple mode	0.00895785	0.0643332	1.009	0.889465	1.1446	0.902015
		Weighted mode	0.0149351	0.0641398	1.01505	0.895137	1.15102	0.837536
HLA class II histocompatibility antigen, DQ alpha 2 chain	3	MR Egger	0.0805195	0.033182	1.08385	1.0156	1.15668	0.24885
		Weighted median	0.0231687	0.0176606	1.02344	0.988619	1.05949	0.189558
		Inverse variance weighted	0.0176541	0.0281981	1.01781	0.963084	1.07565	0.531267
		Simple mode	-0.027268	0.0623495	0.9731	0.861162	1.09959	0.704558
		Weighted mode	0.0323913	0.0193445	1.03292	0.994491	1.07284	0.236024
Cysteine-rich with EGF-like domain protein 1	4	MR Egger	-0.0263529	0.0309416	0.973991	0.916679	1.03489	0.484093
		Weighted median	0.00149842	0.00763371	1.0015	0.986627	1.0166	0.844383
		Inverse variance weighted	0.00339919	0.00822132	1.0034	0.987366	1.0197	0.67927
		Simple mode	0.000647527	0.0191545	1.00065	0.963777	1.03893	0.975156
		Weighted mode	0.00135433	0.00820798	1.00136	0.985375	1.01759	0.879434
Mannose-binding protein C	4	MR Egger	-0.0530222	0.0626022	0.948359	0.838851	1.07216	0.486199
		Weighted median	-0.00470584	0.00813648	0.995305	0.979558	1.01131	0.563019
		Inverse variance weighted	0.0101643	0.0384397	1.01022	0.936901	1.08927	0.791454
		Simple mode	-0.0387637	0.0228274	0.961978	0.919886	1.006	0.18805
		Weighted mode	-0.00412482	0.00827187	0.995884	0.979868	1.01216	0.65229
Solute carrier family 22 member 16	3	MR Egger	-0.0316126	0.0630475	0.968882	0.856256	1.09632	0.704116
		Weighted median	0.0453724	0.0262766	1.04642	0.993889	1.10172	0.0842174
		Inverse variance weighted	0.043408	0.0221426	1.04436	1.00001	1.09069	0.0499514
		Simple mode	0.0636218	0.0369105	1.06569	0.991315	1.14564	0.226908
		Weighted mode	0.0557091	0.0355172	1.05729	0.986192	1.13351	0.257307
Myeloperoxidase	4	MR Egger	0.00908017	0.0479156	1.00912	0.918664	1.10849	0.867188
		Weighted median	-0.00264291	0.0261917	0.997361	0.947452	1.0499	0.919625
		Inverse variance weighted	-0.00814306	0.0223209	0.99189	0.949431	1.03625	0.715248
		Simple mode	-0.000363262	0.0363397	0.999637	0.930913	1.07343	0.992652
		Weighted mode	0.000511988	0.0322997	1.00051	0.939136	1.0659	0.988348
Lactase-phlorizin hydrolase	3	MR Egger	0.0938483	0.0766032	1.09839	0.945261	1.27633	0.43581
		Weighted median	-0.0100591	0.0119353	0.989991	0.967101	1.01342	0.399341
		Inverse variance weighted	-0.0295945	0.0616819	0.970839	0.860286	1.0956	0.631375
		Simple mode	-0.0233361	0.0280601	0.976934	0.924656	1.03217	0.493091
		Weighted mode	-0.00936578	0.0112883	0.990678	0.969	1.01284	0.493977
Corneodesmosin	4	MR Egger	-0.0795484	0.0719666	0.923533	0.802035	1.06344	0.384184
		Weighted median	-0.034846	0.0206368	0.965754	0.927471	1.00562	0.0913078
		Inverse variance weighted	-0.0182514	0.0210342	0.981914	0.942256	1.02324	0.38556
		Simple mode	-0.0327227	0.0336053	0.967807	0.906115	1.0337	0.402006
		Weighted mode	-0.0377837	0.0214774	0.962921	0.923228	1.00432	0.176773
DNA-directed RNA polymerases I and III subunit RPAC1	3	MR Egger	-0.112336	0.530123	0.893744	0.316201	2.52617	0.867064
		Weighted median	-0.0327675	0.0339975	0.967764	0.905378	1.03445	0.335135
		Inverse variance weighted	0.0999701	0.177711	1.10514	0.780093	1.56562	0.573745
		Simple mode	-0.0410243	0.0354231	0.959806	0.895428	1.02881	0.366422
		Weighted mode	-0.0491312	0.0346197	0.952056	0.889598	1.0189	0.291657
Inter-alpha-trypsin inhibitor heavy chain H1	3	MR Egger	-0.0651116	0.0371563	0.936963	0.871153	1.00774	0.330128
		Weighted median	0.000452788	0.0110337	1.00045	0.979049	1.02232	0.967267
		Inverse variance weighted	0.00259668	0.0191623	1.0026	0.965643	1.04097	0.892209
		Simple mode	0.0403945	0.03433	1.04122	0.973466	1.11369	0.360411
		Weighted mode	-0.0104977	0.0113849	0.989557	0.96772	1.01189	0.453834
Endoplasmic reticulum aminopeptidase 1	3	MR Egger	0.0261056	0.0416751	1.02645	0.945939	1.11381	0.64374
		Weighted median	0.00976722	0.00983192	1.00982	0.990542	1.02946	0.320506
		Inverse variance weighted	0.00976787	0.0092573	1.00982	0.991659	1.02831	0.291355
		Simple mode	0.0073636	0.0145603	1.00739	0.979048	1.03655	0.663277
		Weighted mode	0.00903738	0.00949353	1.00908	0.990476	1.02803	0.441593
Matrix metalloproteinase-9	3	MR Egger	0.00875246	0.0361394	1.00879	0.939807	1.08284	0.848732
		Weighted median	0.00685699	0.0222764	1.00688	0.963864	1.05182	0.758224
		Inverse variance weighted	0.00676978	0.0202553	1.00679	0.967606	1.04757	0.738212
		Simple mode	0.00809372	0.0285262	1.00813	0.953308	1.0661	0.803293
		Weighted mode	0.00711765	0.0219127	1.00714	0.964803	1.05134	0.776147
Complement C4	4	MR Egger	-0.0996872	0.047574	0.90512	0.824538	0.993579	0.171116
		Weighted median	-0.00293971	0.0178268	0.997065	0.962828	1.03252	0.86902
		Inverse variance weighted	-0.0052202	0.019071	0.994793	0.958295	1.03268	0.784297
		Simple mode	-0.0232734	0.0302139	0.976995	0.920818	1.0366	0.497229
		Weighted mode	0.000231312	0.0207846	1.00023	0.960303	1.04182	0.991819
PH and SEC7 domain-containing protein 2	4	MR Egger	0.0221889	0.0338802	1.02244	0.956747	1.09264	0.579774
		Weighted median	0.0102021	0.015601	1.01025	0.97983	1.04162	0.51315
		Inverse variance weighted	0.00816094	0.013811	1.00819	0.981269	1.03586	0.554586
		Simple mode	-0.0095327	0.0234472	0.990513	0.946022	1.0371	0.711596
		Weighted mode	0.0108756	0.0160018	1.01093	0.97972	1.04314	0.545473
Protocadherin-10	4	MR Egger	-0.0195788	0.0155442	0.980612	0.951186	1.01095	0.334905
		Weighted median	-0.00097245	0.00769588	0.999028	0.984072	1.01421	0.899447
		Inverse variance weighted	-0.000179558	0.0114654	0.99982	0.977603	1.02254	0.987505
		Simple mode	-0.0038829	0.0244512	0.996125	0.949512	1.04503	0.883913
		Weighted mode	-0.000917629	0.00779317	0.999083	0.983938	1.01446	0.913709
Neutrophil-activating peptide 2	3	MR Egger	0.823308	0.658454	2.27802	0.626716	8.28029	0.429463
		Weighted median	-0.00842321	0.0407382	0.991612	0.915514	1.07404	0.836194
		Inverse variance weighted	0.0576056	0.0772731	1.0593	0.91042	1.23252	0.455982
		Simple mode	-0.0282146	0.0455563	0.97218	0.889136	1.06298	0.598846
		Weighted mode	-0.033466	0.0395115	0.967088	0.895021	1.04496	0.486189
MICOS complex subunit MIC10	3	MR Egger	0.0255757	0.0263971	1.02591	0.974177	1.08038	0.51006
		Weighted median	0.0141731	0.00645831	1.01427	1.00152	1.02719	0.0281954
		Inverse variance weighted	0.0144232	0.0130324	1.01453	0.988941	1.04078	0.268414
		Simple mode	0.00153187	0.031947	1.00153	0.940744	1.06625	0.966113
		Weighted mode	0.0139308	0.00652701	1.01403	1.00114	1.02708	0.166389
CD177 antigen	3	MR Egger	0.0229007	0.0169502	1.02316	0.989732	1.05773	0.405636
		Weighted median	0.0213908	0.0121823	1.02162	0.997517	1.04631	0.0791068
		Inverse variance weighted	0.0241505	0.0119702	1.02444	1.00069	1.04876	0.0436378
		Simple mode	0.0217674	0.0171507	1.02201	0.988222	1.05695	0.332086
		Weighted mode	0.021169	0.014186	1.02139	0.993386	1.05019	0.27417
Neutrophil collagenase	5	MR Egger	0.0411076	0.0124051	1.04196	1.01694	1.06761	0.0452646
		Weighted median	0.0232964	0.00845069	1.02357	1.00676	1.04066	0.00583802
		Inverse variance weighted	0.0133892	0.0128976	1.01348	0.98818	1.03943	0.299214
		Simple mode	0.0210355	0.0198209	1.02126	0.982344	1.06171	0.348392
		Weighted mode	0.0238367	0.00959259	1.02412	1.00505	1.04356	0.067853
Insulin-like growth factor I	3	MR Egger	-0.174751	0.171511	0.839666	0.599948	1.17517	0.494043
		Weighted median	0.0106115	0.0471725	1.01067	0.921413	1.10857	0.822017
		Inverse variance weighted	0.0253983	0.0845733	1.02572	0.869041	1.21066	0.76394
		Simple mode	0.0199589	0.0924769	1.02016	0.85104	1.22289	0.849135
		Weighted mode	-0.0300336	0.0867374	0.970413	0.818699	1.15024	0.762182
Cadherin-related family member 3	3	MR Egger	-0.0302339	0.172575	0.970219	0.691784	1.36072	0.889589
		Weighted median	-0.00778844	0.0366956	0.992242	0.923382	1.06624	0.831916
		Inverse variance weighted	-0.00412265	0.0311641	0.995886	0.936876	1.05861	0.894756
		Simple mode	-0.0106017	0.0432007	0.989454	0.909123	1.07688	0.829027
		Weighted mode	-0.0111646	0.0425357	0.988897	0.909796	1.07488	0.817518
Protein FAM3B	3	MR Egger	-0.143607	0.0277117	0.866228	0.820434	0.914578	0.121356
		Weighted median	-0.000979156	0.0164807	0.999021	0.967266	1.03182	0.952624
		Inverse variance weighted	0.0468811	0.0946793	1.048	0.870497	1.26169	0.620489
		Simple mode	0.00506005	0.0214975	1.00507	0.963604	1.04833	0.835821
		Weighted mode	-0.00266064	0.0169676	0.997343	0.96472	1.03107	0.889796
Lysosomal acid phosphatase	3	MR Egger	-0.153886	0.0334433	0.85737	0.802972	0.915452	0.136235
		Weighted median	-0.0316787	0.0329169	0.968818	0.908286	1.03338	0.335858
		Inverse variance weighted	-0.0488088	0.0488733	0.952363	0.865368	1.0481	0.31795
		Simple mode	-0.00701458	0.0543086	0.99301	0.89274	1.10454	0.909048
		Weighted mode	0.0105056	0.0879442	1.01056	0.850556	1.20067	0.915831
Osteocalcin	3	MR Egger	0.161701	0.158031	1.17551	0.862397	1.6023	0.492692
		Weighted median	0.000796735	0.0336767	1.0008	0.936871	1.06908	0.981125
		Inverse variance weighted	-0.0119295	0.0283609	0.988141	0.934712	1.04462	0.674023
		Simple mode	0.00333819	0.0440268	1.00334	0.920393	1.09377	0.946463
		Weighted mode	0.00613917	0.035827	1.00616	0.937928	1.07935	0.879713
Cytohesin-4	3	MR Egger	0.0465843	0.11559	1.04769	0.835293	1.31409	0.75611
		Weighted median	0.0357719	0.0340876	1.03642	0.969437	1.10803	0.293988
		Inverse variance weighted	0.0351988	0.0303665	1.03583	0.975974	1.09935	0.246401
		Simple mode	0.0367955	0.0400827	1.03748	0.959094	1.12227	0.455532
		Weighted mode	0.0363819	0.0404468	1.03705	0.958013	1.12261	0.463317
Tumor necrosis factor-inducible gene 6 protein	3	MR Egger	-0.0827425	0.0286691	0.920588	0.870286	0.973798	0.212339
		Weighted median	-0.0262106	0.0135072	0.97413	0.948679	1.00026	0.0523201
		Inverse variance weighted	-0.0252155	0.0203578	0.9751	0.936958	1.01479	0.215488
		Simple mode	0.0452486	0.0567555	1.04629	0.936138	1.1694	0.508916
		Weighted mode	-0.0363977	0.0134475	0.964257	0.939174	0.99001	0.113691
Neural cell adhesion molecule 2	3	MR Egger	0.0397136	0.0703879	1.04051	0.906425	1.19444	0.672976
		Weighted median	0.000396696	0.0227902	1.0004	0.956694	1.0461	0.986112
		Inverse variance weighted	-0.00621587	0.0199204	0.993803	0.955749	1.03337	0.755014
		Simple mode	0.00121801	0.0291933	1.00122	0.945538	1.06018	0.970511
		Weighted mode	0.00302168	0.0262798	1.00303	0.95267	1.05604	0.918963
Discoidin, CUB and LCCL domain-containing protein 2	3	MR Egger	0.109854	0.351193	1.11611	0.560747	2.22152	0.807003
		Weighted median	-0.0183996	0.0241294	0.981769	0.936418	1.02932	0.44574
		Inverse variance weighted	-0.0503948	0.0587846	0.950854	0.847374	1.06697	0.391291
		Simple mode	-0.0189309	0.0252177	0.981247	0.933926	1.03097	0.531137
		Weighted mode	-0.0171884	0.0231843	0.982958	0.939291	1.02866	0.535698
Proactivator polypeptide-like 1	3	MR Egger	-0.0440606	0.0325936	0.956896	0.897678	1.02002	0.405467
		Weighted median	-0.0114537	0.016293	0.988612	0.95754	1.02069	0.482068
		Inverse variance weighted	-0.00430982	0.0172756	0.995699	0.962549	1.02999	0.802994
		Simple mode	-0.0150264	0.0209142	0.985086	0.945522	1.02631	0.54706
		Weighted mode	-0.0120842	0.0178562	0.987989	0.954009	1.02318	0.568344
Beta-1,4-galactosyltransferase 1	5	MR Egger	-0.1297	0.2186	0.878359	0.572264	1.34818	0.594725
		Weighted median	-0.0203834	0.0208482	0.979823	0.940592	1.02069	0.328221
		Inverse variance weighted	0.0327351	0.0674982	1.03328	0.905234	1.17943	0.627692
		Simple mode	-0.0198269	0.0257426	0.980368	0.932131	1.0311	0.484149
		Weighted mode	-0.0301859	0.0204324	0.970265	0.932176	1.00991	0.213641
Galanin peptides	3	MR Egger	-0.0591122	0.111305	0.942601	0.75785	1.17239	0.689199
		Weighted median	0.0592803	0.0345122	1.06107	0.991671	1.13533	0.0858578
		Inverse variance weighted	0.0536247	0.0257199	1.05509	1.00322	1.10964	0.0370741
		Simple mode	0.0666669	0.0402483	1.06894	0.987855	1.15668	0.239485
		Weighted mode	0.0662121	0.0377322	1.06845	0.992287	1.15047	0.221383
Extracellular sulfatase Sulf-2	4	MR Egger	-0.112252	0.249148	0.893819	0.548492	1.45656	0.696449
		Weighted median	0.0101892	0.0259604	1.01024	0.960124	1.06298	0.694696
		Inverse variance weighted	0.0395827	0.0321341	1.04038	0.976871	1.10801	0.218025
		Simple mode	0.00895663	0.0349222	1.009	0.942244	1.08048	0.814167
		Weighted mode	0.00501726	0.0307725	1.00503	0.946204	1.06751	0.880848
Calpastatin	4	MR Egger	-0.0253011	0.068935	0.975016	0.851791	1.11607	0.748794
		Weighted median	-0.0374295	0.0251087	0.963262	0.917005	1.01185	0.13604
		Inverse variance weighted	-0.0325578	0.0322488	0.967966	0.908677	1.03112	0.312695
		Simple mode	-0.0710417	0.0429559	0.931423	0.856214	1.01324	0.196734
		Weighted mode	-0.0388832	0.0274696	0.961863	0.911445	1.01507	0.251876
Neuropeptide W	3	MR Egger	-0.0588374	0.0519937	0.94286	0.851509	1.04401	0.460739
		Weighted median	0.0375278	0.020166	1.03824	0.998004	1.0801	0.0627519
		Inverse variance weighted	0.042787	0.026948	1.04372	0.990019	1.10032	0.11234
		Simple mode	0.0608274	0.0367381	1.06272	0.988883	1.14206	0.239619
		Weighted mode	0.0272676	0.0241663	1.02764	0.980102	1.07749	0.37633
Palmitoyl-protein thioesterase 1	3	MR Egger	-0.0145191	0.0317272	0.985586	0.926164	1.04882	0.726779
		Weighted median	-0.00651718	0.0161836	0.993504	0.962485	1.02552	0.687167
		Inverse variance weighted	-0.00495421	0.0151819	0.995058	0.965885	1.02511	0.74418
		Simple mode	-0.0189373	0.0246139	0.981241	0.935026	1.02974	0.522114
		Weighted mode	-0.0110887	0.0191406	0.988973	0.952558	1.02678	0.620927
Lysosomal Pro-X carboxypeptidase	3	MR Egger	0.0252438	0.143141	1.02557	0.774675	1.35771	0.888871
		Weighted median	0.0452396	0.0249337	1.04628	0.996376	1.09868	0.0696165
		Inverse variance weighted	0.0449093	0.0218871	1.04593	1.00201	1.09178	0.0401829
		Simple mode	0.0475233	0.0278537	1.04867	0.992955	1.10751	0.230095
		Weighted mode	0.0469766	0.0286599	1.0481	0.990845	1.10866	0.242862
Tenascin	4	MR Egger	-0.0167413	0.0184913	0.983398	0.948395	1.01969	0.460835
		Weighted median	0.00783842	0.0117339	1.00787	0.984954	1.03132	0.504123
		Inverse variance weighted	0.00577285	0.0127768	1.00579	0.980915	1.0313	0.651396
		Simple mode	0.0408328	0.0290385	1.04168	0.984046	1.10269	0.254357
		Weighted mode	-0.00707668	0.0123021	0.992948	0.969292	1.01718	0.605439
ERO1-like protein beta	3	MR Egger	0.0350494	0.126501	1.03567	0.808243	1.32709	0.82793
		Weighted median	-0.00990164	0.018941	0.990147	0.954063	1.0276	0.601139
		Inverse variance weighted	0.00360543	0.029163	1.00361	0.947855	1.06265	0.901608
		Simple mode	-0.00594325	0.03438	0.994074	0.929296	1.06337	0.878666
		Weighted mode	-0.0128683	0.019501	0.987214	0.950193	1.02568	0.577162
Cell growth regulator with EF hand domain protein 1	3	MR Egger	-0.0962429	0.0711666	0.908243	0.789994	1.04419	0.405344
		Weighted median	-0.0316349	0.0253345	0.96886	0.921926	1.01818	0.211779
		Inverse variance weighted	-0.0106382	0.0334576	0.989418	0.926617	1.05648	0.750516
		Simple mode	-0.0333844	0.0275161	0.967167	0.916388	1.02076	0.348873
		Weighted mode	-0.0333844	0.027061	0.967167	0.917205	1.01985	0.342633
Colipase	3	MR Egger	-0.0352013	0.0519306	0.965411	0.871983	1.06885	0.620762
		Weighted median	-0.0243498	0.0155999	0.975944	0.946556	1.00625	0.118548
		Inverse variance weighted	-0.0245027	0.0154964	0.975795	0.946603	1.00589	0.113835
		Simple mode	-0.0103435	0.0237908	0.98971	0.944619	1.03695	0.706145
		Weighted mode	-0.0278937	0.0173292	0.972492	0.940015	1.00609	0.248763
Integrin alpha-5	4	MR Egger	-0.202688	0.0905076	0.816533	0.683805	0.975024	0.15448
		Weighted median	-0.0415246	0.0336873	0.959326	0.89803	1.02481	0.217708
		Inverse variance weighted	-0.0557586	0.0337719	0.945767	0.885191	1.01049	0.0987316
		Simple mode	-0.0141962	0.0592045	0.985904	0.877887	1.10721	0.825948
		Weighted mode	-0.0101001	0.0561136	0.989951	0.886847	1.10504	0.86863
Zinc finger protein 276	3	MR Egger	-0.355203	0.482704	0.701031	0.272177	1.80561	0.596134
		Weighted median	-0.0205271	0.025593	0.979682	0.931751	1.03008	0.422519
		Inverse variance weighted	0.0700067	0.155557	1.07252	0.790661	1.45484	0.652683
		Simple mode	-0.0428446	0.0273759	0.95806	0.908009	1.01087	0.258044
		Weighted mode	-0.0243475	0.0267115	0.975946	0.926166	1.0284	0.458249
Complement C1q subcomponent subunit C	4	MR Egger	0.00968634	0.0274775	1.00973	0.956792	1.0656	0.758132
		Weighted median	-0.0145086	0.0156323	0.985596	0.955856	1.01626	0.353346
		Inverse variance weighted	-0.0154862	0.0192602	0.984633	0.948156	1.02251	0.421368
		Simple mode	-0.0564252	0.0339604	0.945137	0.884275	1.01019	0.195198
		Weighted mode	-0.0086207	0.0174446	0.991416	0.958091	1.0259	0.655103
Cathepsin F	3	MR Egger	-0.0911694	0.305555	0.912863	0.501547	1.6615	0.815404
		Weighted median	0.0145106	0.0258737	1.01462	0.964446	1.0674	0.574918
		Inverse variance weighted	0.0086622	0.0503496	1.0087	0.91391	1.11332	0.863405
		Simple mode	0.0566878	0.037464	1.05833	0.983398	1.13896	0.269418
		Weighted mode	0.032316	0.0353232	1.03284	0.963756	1.10688	0.456838
GDNF family receptor alpha-like	3	MR Egger	0.0964331	0.22458	1.10124	0.709111	1.7102	0.741796
		Weighted median	0.0787329	0.0299253	1.08192	1.02028	1.14727	0.00851383
		Inverse variance weighted	0.0465547	0.0484245	1.04766	0.952793	1.15196	0.336358
		Simple mode	0.0906253	0.0339826	1.09486	1.02431	1.17027	0.116537
		Weighted mode	0.0906253	0.0327137	1.09486	1.02686	1.16736	0.109345
Tumor necrosis factor receptor superfamily member EDAR	4	MR Egger	-0.0124089	0.0695088	0.987668	0.861874	1.13182	0.874759
		Weighted median	-0.0133573	0.0174663	0.986732	0.953523	1.0211	0.444424
		Inverse variance weighted	-0.0334362	0.0387696	0.967117	0.89635	1.04347	0.388449
		Simple mode	-0.00278533	0.0228479	0.997219	0.953546	1.04289	0.91068
		Weighted mode	-0.0120632	0.0183143	0.988009	0.953173	1.02412	0.557142
Protachykinin-1	4	MR Egger	-0.0176579	0.106866	0.982497	0.79683	1.21143	0.883951
		Weighted median	0.0340102	0.026217	1.0346	0.982775	1.08915	0.194543
		Inverse variance weighted	0.0343032	0.0337155	1.0349	0.96872	1.1056	0.308948
		Simple mode	0.0297595	0.0421621	1.03021	0.948496	1.11896	0.531164
		Weighted mode	0.0338798	0.0336351	1.03446	0.968463	1.10495	0.388004
Trefoil factor 1	3	MR Egger	-0.123306	0.128861	0.883993	0.68669	1.13799	0.514022
		Weighted median	0.0279584	0.0337708	1.02835	0.962489	1.09872	0.407733
		Inverse variance weighted	0.0218108	0.0286692	1.02205	0.966203	1.08113	0.446792
		Simple mode	0.0373589	0.0428003	1.03807	0.954536	1.1289	0.474777
		Weighted mode	0.032372	0.0394026	1.0329	0.956134	1.11583	0.497675
Desmocollin-3	3	MR Egger	1.54498	3.04469	4.68786	0.0120029	1830.9	0.701058
		Weighted median	-0.0367354	0.0452404	0.963931	0.882138	1.05331	0.41679
		Inverse variance weighted	0.000325634	0.0504983	1.00033	0.906059	1.1044	0.994855
		Simple mode	-0.0549526	0.0557462	0.94653	0.848559	1.05581	0.428168
		Weighted mode	-0.0545235	0.0632309	0.946936	0.836561	1.07187	0.479407
Protein FAM189A2	3	MR Egger	0.0437564	0.028114	1.04473	0.988717	1.10391	0.363569
		Weighted median	0.022763	0.0184413	1.02302	0.986707	1.06068	0.217073
		Inverse variance weighted	0.0196893	0.0177798	1.01988	0.984955	1.05605	0.268121
		Simple mode	0.0330281	0.0286882	1.03358	0.977066	1.09336	0.368672
		Weighted mode	0.0280696	0.0213223	1.02847	0.986372	1.07236	0.318647
Vitronectin	3	MR Egger	0.00553414	0.0240775	1.00555	0.959198	1.05414	0.856173
		Weighted median	0.0174928	0.00739174	1.01765	1.00301	1.0325	0.0179559
		Inverse variance weighted	0.0188742	0.0116522	1.01905	0.996044	1.04259	0.105275
		Simple mode	0.0468094	0.0422492	1.04792	0.964641	1.13839	0.383292
		Weighted mode	0.0164864	0.00717817	1.01662	1.00242	1.03103	0.148479
Inactive peptidyl-prolyl cis-trans isomerase FKBP6	3	MR Egger	0.0257981	0.0308984	1.02613	0.965834	1.0902	0.557116
		Weighted median	0.0149856	0.00694136	1.0151	1.00138	1.029	0.0308593
		Inverse variance weighted	0.0161513	0.0125437	1.01628	0.991601	1.04158	0.197883
		Simple mode	-0.00185954	0.0168892	0.998142	0.965642	1.03174	0.922381
		Weighted mode	0.0147023	0.00696897	1.01481	1.00104	1.02877	0.169363
Contactin-2	4	MR Egger	-0.0467421	0.0656202	0.954333	0.839157	1.08532	0.550158
		Weighted median	-0.0479102	0.0135574	0.953219	0.928224	0.978888	0.000409496
		Inverse variance weighted	-0.0365417	0.024138	0.964118	0.919567	1.01083	0.13006
		Simple mode	0.0876399	0.0240289	1.09159	1.04138	1.14424	0.0355604
		Weighted mode	-0.0488477	0.0138091	0.952326	0.926896	0.978454	0.0384365
growth differentiation factor 15	3	MR Egger	-0.0197623	0.019333	0.980432	0.943976	1.0183	0.493009
		Weighted median	-0.0153591	0.0150534	0.984758	0.956128	1.01425	0.307584
		Inverse variance weighted	-0.020195	0.0136858	0.980008	0.954069	1.00665	0.140046
		Simple mode	-0.0135099	0.0209503	0.986581	0.94689	1.02794	0.585115
		Weighted mode	-0.0149007	0.0163425	0.98521	0.954152	1.01728	0.458132
Adhesion G protein-coupled receptor F5	5	MR Egger	-0.0224758	0.0566768	0.977775	0.874973	1.09266	0.718216
		Weighted median	0.000482569	0.0202899	1.00048	0.961476	1.04107	0.981025
		Inverse variance weighted	-0.0285017	0.0327976	0.971901	0.911389	1.03643	0.384838
		Simple mode	0.032194	0.019844	1.03272	0.993322	1.07368	0.180048
		Weighted mode	0.0249022	0.0110078	1.02521	1.00333	1.04757	0.0864674
Endoplasmic reticulum aminopeptidase 2	3	MR Egger	0.0431846	0.0242755	1.04413	0.995614	1.09501	0.32602
		Weighted median	0.0207673	0.00712337	1.02098	1.00683	1.03534	0.00355257
		Inverse variance weighted	0.0201833	0.00699873	1.02039	1.00649	1.03448	0.00392849
		Simple mode	0.0297998	0.0153987	1.03025	0.999618	1.06182	0.192613
		Weighted mode	0.0207011	0.00750563	1.02092	1.00601	1.03605	0.110158
Stromelysin-2	3	MR Egger	-0.0348776	0.0459629	0.965724	0.882528	1.05676	0.586756
		Weighted median	0.00333207	0.028484	1.00334	0.948858	1.06095	0.906876
		Inverse variance weighted	0.0195241	0.0278058	1.01972	0.965629	1.07683	0.482579
		Simple mode	0.00209985	0.0373729	1.0021	0.931321	1.07826	0.960302
		Weighted mode	-0.000606559	0.0308261	0.999394	0.940799	1.06164	0.986088
Interleukin-1 receptor-like 1	5	MR Egger	0.0137377	0.0138668	1.01383	0.986649	1.04177	0.394868
		Weighted median	0.0104003	0.00823068	1.01045	0.994285	1.02689	0.206373
		Inverse variance weighted	0.00922586	0.00802253	1.00927	0.993523	1.02526	0.250146
		Simple mode	0.00413183	0.0172526	1.00414	0.970753	1.03868	0.822497
		Weighted mode	0.0111867	0.00850646	1.01125	0.994529	1.02825	0.258805
Dipeptidase 2	3	MR Egger	1.20325	2.82888	3.33091	0.0130188	852.228	0.743976
		Weighted median	0.0570686	0.0252138	1.05873	1.00768	1.11236	0.0236119
		Inverse variance weighted	-0.039736	0.133072	0.961043	0.740406	1.24743	0.765241
		Simple mode	0.0715555	0.0243571	1.07418	1.0241	1.1267	0.098966
		Weighted mode	0.060847	0.0262662	1.06274	1.00941	1.11888	0.14648
Cochlin	3	MR Egger	-0.0595889	0.106619	0.942152	0.764479	1.16112	0.675547
		Weighted median	0.0588915	0.0208351	1.06066	1.01822	1.10487	0.00470525
		Inverse variance weighted	0.0609458	0.0489417	1.06284	0.965625	1.16985	0.213031
		Simple mode	0.137632	0.0358003	1.14755	1.06979	1.23097	0.0614865
		Weighted mode	-0.00661161	0.0301902	0.99341	0.936333	1.05397	0.846969
Dual specificity protein phosphatase 13 isoform A	3	MR Egger	-0.0478864	0.760982	0.953242	0.214507	4.23608	0.959992
		Weighted median	0.0406145	0.0286667	1.04145	0.984548	1.10164	0.156546
		Inverse variance weighted	-0.00845072	0.0498955	0.991585	0.899204	1.09346	0.865507
		Simple mode	0.0547097	0.0345793	1.05623	0.987019	1.1303	0.254432
		Weighted mode	0.058519	0.0493123	1.06027	0.962585	1.16786	0.357201
T-cell surface glycoprotein CD3 epsilon chain	5	MR Egger	-0.00328675	0.0712937	0.996719	0.866735	1.1462	0.966127
		Weighted median	0.0264346	0.0185924	1.02679	0.990044	1.06489	0.155084
		Inverse variance weighted	0.0183716	0.0194259	1.01854	0.98049	1.05807	0.344289
		Simple mode	0.0266935	0.0245618	1.02705	0.978781	1.07771	0.338237
		Weighted mode	0.029625	0.0218528	1.03007	0.98688	1.07515	0.246695
S-formylglutathione hydrolase	3	MR Egger	-0.00345287	0.0233847	0.996553	0.951908	1.04329	0.906674
		Weighted median	-0.00486211	0.0136066	0.99515	0.968961	1.02205	0.720841
		Inverse variance weighted	-0.00585603	0.0134512	0.994161	0.968293	1.02072	0.663307
		Simple mode	0.00403939	0.0229105	1.00405	0.959959	1.05016	0.876286
		Weighted mode	-0.0036462	0.0137617	0.99636	0.969845	1.0236	0.815855
Angiopoietin-related protein 4	3	MR Egger	0.548599	0.185339	1.73083	1.20362	2.48896	0.207412
		Weighted median	0.0201995	0.0443765	1.0204	0.935402	1.11313	0.648976
		Inverse variance weighted	0.00782585	0.0611816	1.00786	0.893964	1.13626	0.898219
		Simple mode	0.0304916	0.0685694	1.03096	0.901311	1.17926	0.700041
		Weighted mode	0.0446918	0.0577349	1.04571	0.933823	1.17099	0.519859
Apolipoprotein L1	4	MR Egger	-0.0380996	0.0564078	0.962617	0.861863	1.07515	0.569028
		Weighted median	-0.00117529	0.0154981	0.998825	0.968941	1.02963	0.939551
		Inverse variance weighted	-0.00278104	0.0167092	0.997223	0.965093	1.03042	0.867812
		Simple mode	0.0344761	0.0286143	1.03508	0.978624	1.09479	0.314636
		Weighted mode	-0.00451201	0.0174813	0.995498	0.961967	1.0302	0.81302
Creatine kinase M-type	3	MR Egger	-0.0349783	0.0950834	0.965626	0.801443	1.16344	0.775588
		Weighted median	-0.00782054	0.0361002	0.99221	0.924431	1.06496	0.828493
		Inverse variance weighted	-0.0116509	0.0344511	0.988417	0.923878	1.05746	0.735222
		Simple mode	0.0176239	0.0472963	1.01778	0.927672	1.11664	0.745209
		Weighted mode	0.00142092	0.0472974	1.00142	0.91276	1.0987	0.978762
Complement factor H-related protein 5	3	MR Egger	-0.0256759	0.0303668	0.974651	0.918333	1.03442	0.553163
		Weighted median	-0.00760069	0.0178587	0.992428	0.958291	1.02778	0.670398
		Inverse variance weighted	-0.0183892	0.0160432	0.981779	0.951387	1.01314	0.2517
		Simple mode	0.00692557	0.0314517	1.00695	0.946751	1.07098	0.846151
		Weighted mode	-0.0380381	0.02142	0.962676	0.923097	1.00395	0.217748
Glycosaminoglycan xylosylkinase	3	MR Egger	0.870085	0.104933	2.38711	1.94336	2.9322	0.0764078
		Weighted median	-0.0176601	0.0530064	0.982495	0.885544	1.09006	0.739006
		Inverse variance weighted	0.149004	0.133779	1.16068	0.89297	1.50864	0.265361
		Simple mode	-0.04724	0.0448399	0.953858	0.873606	1.04148	0.402592
		Weighted mode	-0.0551677	0.0414458	0.946326	0.872492	1.02641	0.31462
Alpha-(1,3)-fucosyltransferase 5	3	MR Egger	-0.0476905	0.0451916	0.953429	0.872611	1.04173	0.482876
		Weighted median	-0.0186533	0.0121786	0.98152	0.958368	1.00523	0.12561
		Inverse variance weighted	-0.0189528	0.0112282	0.981226	0.959867	1.00306	0.0914182
		Simple mode	-0.00741624	0.0158845	0.992611	0.962184	1.024	0.686505
		Weighted mode	-0.0244886	0.0127711	0.975809	0.951686	1.00054	0.195209
Tyrosine-protein kinase JAK2	5	MR Egger	-0.00935963	0.0871472	0.990684	0.83513	1.17521	0.921251
		Weighted median	0.0421942	0.0168169	1.0431	1.00928	1.07805	0.012106
		Inverse variance weighted	0.0290249	0.0211718	1.02945	0.987606	1.07307	0.170398
		Simple mode	0.0375661	0.0302651	1.03828	0.978481	1.10173	0.282336
		Weighted mode	0.0400152	0.0181859	1.04083	1.00438	1.0786	0.092618
Pseudokinase FAM20A	4	MR Egger	-0.28734	0.307618	0.750257	0.410544	1.37107	0.448871
		Weighted median	-0.0127577	0.0287435	0.987323	0.933238	1.04454	0.657153
		Inverse variance weighted	-0.11329	0.104891	0.892892	0.726966	1.09669	0.280111
		Simple mode	-0.00970469	0.0297166	0.990342	0.934308	1.04974	0.765447
		Weighted mode	-0.00970469	0.029921	0.990342	0.933934	1.05016	0.766976
Carbonyl reductase [NADPH] 1	3	MR Egger	-0.00603214	0.0265259	0.993986	0.943628	1.04703	0.85765
		Weighted median	0.00281106	0.0171558	1.00282	0.969656	1.03711	0.869846
		Inverse variance weighted	0.00297504	0.0167809	1.00298	0.970528	1.03652	0.859283
		Simple mode	0.0137176	0.0221982	1.01381	0.970649	1.0589	0.599593
		Weighted mode	-0.00137515	0.0194987	0.998626	0.961181	1.03753	0.950193
Neural cell adhesion molecule 1, 120 kDa isoform	3	MR Egger	-0.224503	0.172193	0.798913	0.570066	1.11963	0.416535
		Weighted median	-0.0210486	0.0276732	0.979171	0.927476	1.03375	0.446887
		Inverse variance weighted	-0.00981061	0.0217693	0.990237	0.948875	1.0334	0.652233
		Simple mode	-0.0303803	0.0334809	0.970077	0.908461	1.03587	0.459977
		Weighted mode	-0.0303803	0.0338413	0.970077	0.90782	1.0366	0.464071
Calcium/calmodulin-dependent protein kinase type 1	3	MR Egger	-0.036751	0.0460989	0.963916	0.880641	1.05507	0.571527
		Weighted median	0.00257815	0.00742737	1.00258	0.988092	1.01728	0.728505
		Inverse variance weighted	0.00311669	0.00748957	1.00312	0.988504	1.01796	0.67731
		Simple mode	7.33974e-05	0.0153236	1.00007	0.970484	1.03057	0.996613
		Weighted mode	0.00102391	0.00818243	1.00102	0.985098	1.01721	0.911861
rRNA methyltransferase 3, mitochondrial	4	MR Egger	0.0171499	0.0413094	1.0173	0.938177	1.10309	0.718327
		Weighted median	0.0249878	0.0111383	1.0253	1.00316	1.04793	0.0248696
		Inverse variance weighted	0.0200446	0.0179549	1.02025	0.984967	1.05679	0.264256
		Simple mode	0.0275528	0.0195941	1.02794	0.989207	1.06818	0.254352
		Weighted mode	0.0253147	0.0115372	1.02564	1.00271	1.04909	0.115801
Transmembrane protein 132C	3	MR Egger	-0.188651	0.128168	0.828075	0.644127	1.06456	0.379909
		Weighted median	-0.0255752	0.0271765	0.974749	0.924187	1.02808	0.346664
		Inverse variance weighted	-0.00964426	0.0284905	0.990402	0.936613	1.04728	0.73498
		Simple mode	-0.0279854	0.0340354	0.972403	0.909651	1.03948	0.497368
		Weighted mode	-0.0287672	0.0294395	0.971643	0.917164	1.02936	0.431541
Testis-expressed sequence 29 protein	4	MR Egger	0.0347645	0.0815553	1.03538	0.882423	1.21484	0.711407
		Weighted median	-0.053514	0.029076	0.947893	0.895384	1.00348	0.0656964
		Inverse variance weighted	-0.0506236	0.0280509	0.950636	0.899781	1.00437	0.0711206
		Simple mode	-0.0634445	0.0449149	0.938526	0.859437	1.02489	0.252656
		Weighted mode	-0.0506501	0.038859	0.950611	0.880898	1.02584	0.283437
Microfibrillar-associated protein 2	3	MR Egger	0.103033	0.315587	1.10853	0.597191	2.05769	0.799102
		Weighted median	-0.0191632	0.0316554	0.981019	0.922002	1.04381	0.544934
		Inverse variance weighted	-0.0346744	0.0385503	0.96592	0.895626	1.04173	0.368408
		Simple mode	0.0175633	0.0488384	1.01772	0.924816	1.11995	0.753553
		Weighted mode	0.0161616	0.0621795	1.01629	0.899685	1.14801	0.819237
Testican-3	5	MR Egger	0.00158587	0.0796994	1.00159	0.856736	1.17093	0.985374
		Weighted median	0.0178023	0.0213801	1.01796	0.976185	1.06153	0.405038
		Inverse variance weighted	0.0245466	0.0416496	1.02485	0.944512	1.11202	0.55562
		Simple mode	0.021612	0.0243218	1.02185	0.974278	1.07174	0.424434
		Weighted mode	0.019291	0.0225102	1.01948	0.975477	1.06546	0.439759
Scavenger receptor cysteine-rich type 1 protein M130	3	MR Egger	0.0375144	0.194408	1.03823	0.709266	1.51976	0.878645
		Weighted median	0.0445373	0.0290911	1.04554	0.987596	1.10689	0.125779
		Inverse variance weighted	-0.011962	0.0708314	0.988109	0.860027	1.13527	0.865891
		Simple mode	0.0508054	0.0334698	1.05212	0.985314	1.12345	0.268335
		Weighted mode	0.0477032	0.0256169	1.04886	0.997497	1.10287	0.203623
Adrenomedullin	5	MR Egger	-0.114458	0.15954	0.89185	0.652362	1.21926	0.524928
		Weighted median	0.0232354	0.0254438	1.02351	0.973717	1.07584	0.361135
		Inverse variance weighted	0.0202529	0.030047	1.02046	0.962098	1.08236	0.500286
		Simple mode	-0.0198739	0.0453213	0.980322	0.896996	1.07139	0.68366
		Weighted mode	0.0211286	0.0293555	1.02135	0.964247	1.08184	0.51149
Inducible T-cell costimulator	3	MR Egger	-0.0845443	0.0461228	0.918931	0.839503	1.00587	0.317939
		Weighted median	0.00935488	0.0175411	1.0094	0.975285	1.04471	0.593817
		Inverse variance weighted	0.011585	0.0254237	1.01165	0.962477	1.06334	0.648621
		Simple mode	-0.0159679	0.0314639	0.984159	0.9253	1.04676	0.662234
		Weighted mode	0.000434756	0.0192353	1.00043	0.963419	1.03887	0.98402
Ski-like protein	3	MR Egger	-0.611864	0.132054	0.542339	0.418662	0.702551	0.135322
		Weighted median	-0.0187682	0.0268708	0.981407	0.931057	1.03448	0.484888
		Inverse variance weighted	0.0687179	0.161927	1.07113	0.779846	1.47122	0.671291
		Simple mode	-0.0539258	0.0285412	0.947502	0.895954	1.00202	0.199423
		Weighted mode	-0.0188212	0.0277201	0.981355	0.929459	1.03615	0.567191
Dihydropteridine reductase	4	MR Egger	0.00227443	0.0266338	1.00228	0.951298	1.05599	0.939725
		Weighted median	0.00136464	0.0136387	1.00137	0.974952	1.02849	0.9203
		Inverse variance weighted	0.00336042	0.0134623	1.00337	0.977237	1.03019	0.802883
		Simple mode	4.98448e-05	0.0231101	1.00005	0.955762	1.04639	0.998414
		Weighted mode	4.98448e-05	0.0149922	1.00005	0.971091	1.02987	0.997556
DCN1-like protein 5	4	MR Egger	-0.135107	0.144383	0.873622	0.658298	1.15938	0.448182
		Weighted median	0.0552924	0.0247655	1.05685	1.00677	1.10941	0.0255727
		Inverse variance weighted	0.0234158	0.0371512	1.02369	0.9518	1.10101	0.528509
		Simple mode	0.0526257	0.0286491	1.05404	0.99648	1.11491	0.163541
		Weighted mode	0.056834	0.0259108	1.05848	1.00607	1.11362	0.11588
N-acetylated-alpha-linked acidic dipeptidase 2	3	MR Egger	-0.0313392	0.0833992	0.969147	0.822998	1.14125	0.771168
		Weighted median	0.0326449	0.0229925	1.03318	0.987656	1.08081	0.155664
		Inverse variance weighted	0.0264439	0.0209	1.0268	0.985585	1.06973	0.205779
		Simple mode	0.0335216	0.0314783	1.03409	0.972217	1.0999	0.398465
		Weighted mode	0.0348379	0.0231328	1.03545	0.989553	1.08348	0.271029
Tumor necrosis factor receptor superfamily member 16	4	MR Egger	-0.883237	0.383586	0.413443	0.19494	0.876859	0.147886
		Weighted median	0.0227645	0.0300127	1.02303	0.964582	1.08501	0.448155
		Inverse variance weighted	0.0130183	0.038589	1.0131	0.939304	1.0927	0.735847
		Simple mode	0.0566923	0.0458389	1.05833	0.967391	1.15782	0.304164
		Weighted mode	0.0566923	0.0642242	1.05833	0.933152	1.2003	0.442389
Intercellular adhesion molecule 1	3	MR Egger	0.0814059	0.0459526	1.08481	0.991376	1.18705	0.327157
		Weighted median	0.00309965	0.00657682	1.0031	0.990257	1.01612	0.637427
		Inverse variance weighted	-0.00668415	0.0391027	0.993338	0.920052	1.07246	0.864272
		Simple mode	-0.00203376	0.0224609	0.997968	0.954987	1.04288	0.936105
		Weighted mode	0.00335388	0.00619825	1.00336	0.991244	1.01562	0.642648
Protein Z-dependent protease inhibitor	5	MR Egger	0.0074243	0.0445587	1.00745	0.923199	1.09939	0.878267
		Weighted median	-0.0119678	0.0135072	0.988104	0.962288	1.01461	0.3756
		Inverse variance weighted	-0.00907124	0.0130559	0.99097	0.965933	1.01666	0.487181
		Simple mode	0.0103845	0.0247026	1.01044	0.962682	1.06056	0.695808
		Weighted mode	-0.0159478	0.0151534	0.984179	0.955378	1.01385	0.35198
C-C motif chemokine 3-like 1	3	MR Egger	-0.0453022	0.0997249	0.955709	0.786028	1.16202	0.728545
		Weighted median	-0.00484353	0.0203573	0.995168	0.956243	1.03568	0.811938
		Inverse variance weighted	-0.0165885	0.0301687	0.983548	0.927077	1.04346	0.582416
		Simple mode	0.00882449	0.0277625	1.00886	0.955434	1.06528	0.780712
		Weighted mode	-0.0026827	0.0200814	0.997321	0.958829	1.03736	0.905955
Gamma-interferon-inducible protein 16	3	MR Egger	0.10144	0.0362729	1.10676	1.03081	1.18831	0.218623
		Weighted median	0.017805	0.0136002	1.01796	0.991188	1.04546	0.190475
		Inverse variance weighted	0.013819	0.0251172	1.01391	0.965209	1.06508	0.582193
		Simple mode	0.0245731	0.0187511	1.02488	0.987895	1.06324	0.320303
		Weighted mode	0.0182687	0.0163204	1.01844	0.986374	1.05154	0.379368
Tyrosine-protein kinase ZAP-70	3	MR Egger	-0.12338	0.0498052	0.883928	0.801718	0.974567	0.244251
		Weighted median	-0.0224034	0.0316589	0.977846	0.919013	1.04044	0.479164
		Inverse variance weighted	-0.0366999	0.037917	0.963965	0.894923	1.03833	0.333094
		Simple mode	0.0178755	0.0549802	1.01804	0.914036	1.13387	0.775946
		Weighted mode	-0.0888513	0.0358808	0.914982	0.852845	0.981646	0.131634
Low affinity immunoglobulin gamma Fc region receptor III-B	3	MR Egger	-0.148563	0.240316	0.861946	0.53817	1.38051	0.647508
		Weighted median	0.00284346	0.0187775	1.00285	0.96661	1.04044	0.879637
		Inverse variance weighted	0.0555446	0.111359	1.05712	0.849831	1.31496	0.617927
		Simple mode	-0.000506695	0.0266368	0.999493	0.94865	1.05306	0.98655
		Weighted mode	0.00290746	0.0180386	1.00291	0.968073	1.039	0.886762
Multiple inositol polyphosphate phosphatase 1	3	MR Egger	0.0911747	0.154245	1.09546	0.809656	1.48215	0.66014
		Weighted median	0.00405115	0.0221235	1.00406	0.961452	1.04856	0.854707
		Inverse variance weighted	0.0181474	0.0384595	1.01831	0.944374	1.09804	0.637028
		Simple mode	-0.0228	0.0313614	0.977458	0.919185	1.03943	0.542803
		Weighted mode	-0.00922734	0.0246316	0.990815	0.944117	1.03982	0.74394
Platelet-activating factor acetylhydrolase IB subunit beta	3	MR Egger	-0.107669	0.213832	0.897925	0.590504	1.36539	0.703042
		Weighted median	0.00928184	0.0303037	1.00933	0.951122	1.07109	0.759381
		Inverse variance weighted	0.0037773	0.0278597	1.00378	0.950442	1.06012	0.892151
		Simple mode	0.00941256	0.0378036	1.00946	0.937365	1.08709	0.826607
		Weighted mode	0.0113142	0.0330849	1.01138	0.947875	1.07914	0.764963
Ectonucleoside triphosphate diphosphohydrolase 5	4	MR Egger	-0.00449314	0.060621	0.995517	0.883989	1.12112	0.947662
		Weighted median	0.00308634	0.0124598	1.00309	0.978891	1.02789	0.804364
		Inverse variance weighted	-0.00738308	0.0337673	0.992644	0.929074	1.06056	0.826926
		Simple mode	0.0118309	0.0222032	1.0119	0.968809	1.05691	0.631084
		Weighted mode	0.00291225	0.0139217	1.00292	0.97592	1.03066	0.847701
L-Selectin	3	MR Egger	-0.0709246	0.170839	0.931532	0.666464	1.30202	0.749489
		Weighted median	0.0079574	0.0159643	1.00799	0.976937	1.04003	0.618167
		Inverse variance weighted	0.0167631	0.0550367	1.0169	0.912918	1.13273	0.760686
		Simple mode	-0.0338485	0.037352	0.966718	0.898473	1.04015	0.460479
		Weighted mode	0.00831097	0.0172081	1.00835	0.974903	1.04294	0.676817
interleukin 1 receptor like 1	3	MR Egger	0.0391711	0.0978946	1.03995	0.858385	1.25992	0.757688
		Weighted median	0.0166082	0.0128379	1.01675	0.991482	1.04266	0.195773
		Inverse variance weighted	0.0225301	0.0222638	1.02279	0.979114	1.06841	0.311556
		Simple mode	0.00121311	0.0217949	1.00121	0.959345	1.04491	0.960673
		Weighted mode	0.0157658	0.0128186	1.01589	0.990685	1.04174	0.343771
Sushi, von Willebrand factor type A, EGF and pentraxin domain-containing protein 1	4	MR Egger	0.00224039	0.0569197	1.00224	0.896442	1.12053	0.972179
		Weighted median	0.00878534	0.0206542	1.00882	0.9688	1.0505	0.670579
		Inverse variance weighted	0.00710278	0.0312049	1.00713	0.947376	1.07065	0.819944
		Simple mode	-0.0489786	0.0555877	0.952201	0.853909	1.06181	0.443139
		Weighted mode	0.0299383	0.0210066	1.03039	0.988828	1.0737	0.24933
Protein C-ets-2	3	MR Egger	-0.121202	0.0622622	0.885855	0.784087	1.00083	0.302109
		Weighted median	-0.0272839	0.0379363	0.973085	0.903356	1.0482	0.472016
		Inverse variance weighted	0.0156197	0.0467755	1.01574	0.92676	1.11327	0.738434
		Simple mode	-0.0358332	0.0526612	1.05407	0.870185	1.0697	0.566428
		Weighted mode	-0.0383188	0.0513149	1.05265	0.870318	1.06424	0.533071
Vascular endothelial growth factor A, isoform 121	3	MR Egger	-0.057487	0.0610599	0.944134	0.837642	1.06416	0.519181
		Weighted median	0.001052	0.0107265	1.00105	0.980226	1.02232	0.921873
		Inverse variance weighted	0.00696532	0.0332213	1.00699	0.94351	1.07474	0.83393
		Simple mode	0.0874805	0.0682044	1.09142	0.954851	1.24752	0.328195
		Weighted mode	-0.0131299	0.0101809	0.986956	0.967457	1.00685	0.326182
Odorant-binding protein 2b	3	MR Egger	0.00411709	0.0277254	1.00413	0.951016	1.0602	0.906151
		Weighted median	-0.00533887	0.0105898	0.994675	0.974243	1.01554	0.614153
		Inverse variance weighted	-0.00634996	0.00985604	0.99367	0.974659	1.01305	0.5194
		Simple mode	-0.00627839	0.0132084	0.993741	0.968345	1.0198	0.681402
		Weighted mode	-0.00447623	0.0115165	0.995534	0.973314	1.01826	0.734989
Low affinity immunoglobulin epsilon Fc receptor	3	MR Egger	0.121204	0.0668279	1.12885	0.990268	1.28684	0.320789
		Weighted median	-0.0160158	0.0203097	0.984112	0.945707	1.02408	0.430357
		Inverse variance weighted	-0.0279787	0.0333658	0.972409	0.910851	1.03813	0.401726
		Simple mode	-0.00945765	0.0244305	0.990587	0.944272	1.03917	0.735975
		Weighted mode	-0.014499	0.0212913	0.985606	0.945322	1.02761	0.56615
Sialic acid-binding Ig-like lectin 9	3	MR Egger	-0.000892813	0.0358629	0.999108	0.93129	1.07186	0.984155
		Weighted median	-0.015867	0.00610708	0.984258	0.972547	0.99611	0.00937329
		Inverse variance weighted	-0.0163816	0.00872271	0.983752	0.967076	1.00072	0.0603757
		Simple mode	0.00408155	0.0261929	1.00409	0.953843	1.05698	0.890477
		Weighted mode	-0.0162618	0.00598728	0.98387	0.972391	0.995483	0.113032
Alpha-amylase 1	4	MR Egger	-0.00110014	0.124638	0.9989	0.782398	1.27531	0.993759
		Weighted median	0.00192547	0.0179165	1.00193	0.967354	1.03774	0.914417
		Inverse variance weighted	0.00679621	0.0332599	1.00682	0.943279	1.07464	0.838091
		Simple mode	-0.0509665	0.0451079	0.950311	0.869899	1.03815	0.340703
		Weighted mode	0.0103717	0.0210423	1.01043	0.9696	1.05297	0.655906
Kallikrein-12	3	MR Egger	-0.0447591	0.163923	0.956228	0.693469	1.31855	0.830308
		Weighted median	0.0492155	0.0252768	1.05045	0.999673	1.1038	0.0515277
		Inverse variance weighted	0.0230198	0.0512144	1.02329	0.925556	1.13134	0.653085
		Simple mode	0.0483693	0.0489892	1.04956	0.953468	1.15533	0.42755
		Weighted mode	0.0646631	0.0246944	1.0668	1.0164	1.1197	0.120123
Teratocarcinoma-derived growth factor 1	3	MR Egger	0.0088979	0.010575	1.00894	0.988241	1.03007	0.554695
		Weighted median	-0.00339815	0.00631732	0.996608	0.984344	1.00902	0.590639
		Inverse variance weighted	-0.00351079	0.0074666	0.996495	0.982018	1.01119	0.638212
		Simple mode	-0.0560591	0.0314334	0.945483	0.888991	1.00557	0.216454
		Weighted mode	-0.0013621	0.00636857	0.998639	0.986251	1.01118	0.850466
Cytochrome c oxidase assembly factor 3 homolog, mitochondrial	3	MR Egger	-0.14147	0.0613667	0.868081	0.769705	0.979032	0.260558
		Weighted median	-0.044387	0.0372646	0.956584	0.889207	1.02907	0.233602
		Inverse variance weighted	-0.0508501	0.0346591	0.950421	0.888001	1.01723	0.142335
		Simple mode	-0.0203906	0.0533409	0.979816	0.882551	1.0878	0.739059
		Weighted mode	-0.0290393	0.0527977	0.971378	0.875883	1.07729	0.637531
Heparin-binding EGF-like growth factor	3	MR Egger	-0.777545	0.192057	0.459533	0.31538	0.669574	0.154162
		Weighted median	0.077622	0.0373579	1.08071	1.00441	1.16281	0.0377285
		Inverse variance weighted	0.0127697	0.0792902	1.01285	0.867067	1.18315	0.872054
		Simple mode	0.0854387	0.0369826	1.08919	1.01304	1.17108	0.147113
		Weighted mode	0.0832831	0.0367073	1.08685	1.0114	1.16793	0.151361
galectin 3	5	MR Egger	-0.0638058	0.0510421	0.938187	0.848871	1.0369	0.29991
		Weighted median	-0.019128	0.01511	0.981054	0.952425	1.01054	0.205545
		Inverse variance weighted	0.0118213	0.0400793	1.01189	0.935444	1.09459	0.768033
		Simple mode	0.129979	0.0959097	1.1388	0.943646	1.37432	0.246824
		Weighted mode	-0.0198205	0.0147526	0.980375	0.952433	1.00914	0.250256
Kallikrein-6	3	MR Egger	-0.177411	0.0722839	0.837435	0.726812	0.964896	0.246309
		Weighted median	0.00910495	0.0353389	1.00915	0.941614	1.08152	0.79668
		Inverse variance weighted	-0.0289076	0.0416568	0.971506	0.895337	1.05416	0.487715
		Simple mode	0.0133794	0.0469931	1.01347	0.924292	1.11125	0.802639
		Weighted mode	0.0149342	0.0429651	1.01505	0.933068	1.10423	0.761321
Serpin A12	3	MR Egger	-0.0794178	0.0975003	0.923654	0.762984	1.11816	0.564842
		Weighted median	-0.0514055	0.0233839	0.949893	0.90734	0.994442	0.0279254
		Inverse variance weighted	-0.0470855	0.0242096	0.954006	0.909795	1.00037	0.051786
		Simple mode	-0.0575145	0.0341515	0.944108	0.882981	1.00947	0.234199
		Weighted mode	-0.054036	0.0263393	0.947398	0.89973	0.997592	0.176668
fatty acid binding protein 4	3	MR Egger	-0.056436	0.0369925	0.945127	0.879026	1.0162	0.369376
		Weighted median	-0.00451749	0.0142	0.995493	0.968168	1.02359	0.750385
		Inverse variance weighted	0.0034584	0.0171013	1.00346	0.970387	1.03767	0.839737
		Simple mode	-0.00649069	0.0163609	0.99353	0.962176	1.02591	0.729903
		Weighted mode	-0.00547122	0.0149091	0.994544	0.965902	1.02403	0.74883
DnaJ homolog subfamily B member 9	4	MR Egger	-0.12908	0.19556	0.878904	0.59907	1.28945	0.57707
		Weighted median	0.0499633	0.0208838	1.05123	1.00907	1.09515	0.0167367
		Inverse variance weighted	0.0178407	0.0539706	1.018	0.915814	1.13159	0.740974
		Simple mode	0.0512492	0.0245717	1.05259	1.00309	1.10452	0.128303
		Weighted mode	0.0529112	0.0209064	1.05434	1.01201	1.09844	0.08536
Plexin-B2	3	MR Egger	0.117525	0.0456083	1.12471	1.02853	1.22988	0.235665
		Weighted median	0.0194994	0.0155196	1.01969	0.98914	1.05118	0.20896
		Inverse variance weighted	0.0012306	0.0484471	1.00123	0.910533	1.10096	0.979735
		Simple mode	0.0118796	0.0221689	1.01195	0.968922	1.05689	0.645668
		Weighted mode	0.0220388	0.0157111	1.02228	0.991283	1.05425	0.295776
Voltage-dependent calcium channel subunit alpha-2/delta-3	3	MR Egger	-0.00993377	0.0578107	0.990115	0.884049	1.10891	0.891666
		Weighted median	-0.000358648	0.0287079	0.999641	0.944947	1.0575	0.990032
		Inverse variance weighted	0.00544834	0.0239778	1.00546	0.959303	1.05384	0.820249
		Simple mode	-0.00534989	0.0325799	0.994664	0.933134	1.06025	0.884662
		Weighted mode	-0.00481273	0.0326521	0.995199	0.933503	1.06097	0.896338
Alpha-L-iduronidase	3	MR Egger	-0.0507071	0.0309483	0.950557	0.894612	1.01	0.348857
		Weighted median	-0.00667214	0.0127505	0.99335	0.968833	1.01849	0.600777
		Inverse variance weighted	-0.00461422	0.014745	0.995396	0.967041	1.02458	0.754331
		Simple mode	0.0265136	0.0330951	1.02687	0.962373	1.09569	0.507105
		Weighted mode	-0.01394	0.0139825	0.986157	0.959497	1.01356	0.423823
Transferrin receptor protein 1	4	MR Egger	-0.0876249	0.120436	0.916104	0.723482	1.16001	0.542527
		Weighted median	0.0477532	0.0296011	1.04891	0.989788	1.11157	0.106696
		Inverse variance weighted	0.0342963	0.0258944	1.03489	0.983678	1.08877	0.185347
		Simple mode	0.0472915	0.0382027	1.04843	0.972791	1.12994	0.303798
		Weighted mode	0.0534868	0.033743	1.05494	0.98743	1.12707	0.211116
Oxidoreductase HTATIP2	3	MR Egger	-0.015788	0.0580046	0.984336	0.878555	1.10285	0.83082
		Weighted median	0.0195107	0.029807	1.0197	0.961836	1.08105	0.512745
		Inverse variance weighted	0.0308375	0.0257966	1.03132	0.980469	1.0848	0.231927
		Simple mode	0.0174089	0.0401461	1.01756	0.940562	1.10086	0.706843
		Weighted mode	0.0136781	0.035416	1.01377	0.945788	1.08664	0.736554
GDH/6PGL endoplasmic bifunctional protein	5	MR Egger	-0.0144857	0.0284282	0.985619	0.932203	1.0421	0.645482
		Weighted median	-0.0104939	0.0122976	0.989561	0.965994	1.0137	0.393477
		Inverse variance weighted	-0.0139175	0.0128794	0.986179	0.961596	1.01139	0.279875
		Simple mode	0.00923287	0.0207418	1.00928	0.969067	1.05115	0.679251
		Weighted mode	-0.0202587	0.0139709	0.979945	0.953475	1.00715	0.220647
Glycogen phosphorylase, liver form	3	MR Egger	-0.0845414	0.0771588	0.918934	0.78996	1.06896	0.470955
		Weighted median	0.00549918	0.0221447	1.00551	0.962805	1.05012	0.80388
		Inverse variance weighted	0.00509079	0.0202033	1.0051	0.966081	1.0457	0.801058
		Simple mode	0.0100014	0.0300021	1.01005	0.952369	1.07123	0.770569
		Weighted mode	0.00606381	0.024675	1.00608	0.958583	1.05594	0.828796
Tyrosine-protein kinase receptor Tie-1, soluble	4	MR Egger	0.0410025	0.017918	1.04185	1.0059	1.07909	0.149339
		Weighted median	0.0233233	0.0101902	1.0236	1.00336	1.04425	0.0220916
		Inverse variance weighted	0.0192775	0.0135522	1.01946	0.992742	1.04691	0.154893
		Simple mode	0.0287378	0.0259745	1.02915	0.978072	1.08291	0.349308
		Weighted mode	0.0278607	0.0104853	1.02825	1.00734	1.0496	0.0765263
C-C motif chemokine 17	5	MR Egger	-0.0538163	0.144342	0.947606	0.714103	1.25746	0.734053
		Weighted median	0.0462863	0.0270257	1.04737	0.993338	1.10435	0.0867716
		Inverse variance weighted	0.0433311	0.0619051	1.04428	0.924962	1.179	0.483953
		Simple mode	0.0868339	0.0410105	1.09072	1.00647	1.18201	0.101644
		Weighted mode	0.0461066	0.0296961	1.04719	0.987975	1.10995	0.195471
Septin-10	3	MR Egger	-0.0387035	0.0318752	0.962036	0.903771	1.02406	0.438599
		Weighted median	0.0139015	0.0167915	1.014	0.98117	1.04793	0.407735
		Inverse variance weighted	0.0195274	0.0237433	1.01972	0.973352	1.0683	0.410827
		Simple mode	0.00984646	0.0217675	1.0099	0.967715	1.05391	0.695347
		Weighted mode	0.012747	0.0187256	1.01283	0.97633	1.05069	0.566283
Beta-defensin 1	3	MR Egger	-0.017142	0.0429109	0.983004	0.90371	1.06926	0.758047
		Weighted median	-0.0131688	0.0180907	0.986917	0.952537	1.02254	0.466654
		Inverse variance weighted	-0.0112936	0.0166881	0.98877	0.956952	1.02165	0.498568
		Simple mode	-0.021269	0.0240476	0.978956	0.933885	1.0262	0.469753
		Weighted mode	-0.015753	0.0197323	0.98437	0.947026	1.02319	0.508411
Tapasin-related protein	3	MR Egger	-0.00354502	0.0108734	0.996461	0.975449	1.01793	0.799363
		Weighted median	-0.00288541	0.00679889	0.997119	0.983919	1.0105	0.671279
		Inverse variance weighted	-0.00252821	0.00644461	0.997475	0.984955	1.01015	0.694838
		Simple mode	-0.00534001	0.0137567	0.994674	0.968213	1.02186	0.735308
		Weighted mode	-0.00298169	0.00701133	0.997023	0.983415	1.01082	0.712029
P-selectin	6	MR Egger	-0.0989819	0.102059	0.905759	0.741546	1.10634	0.387042
		Weighted median	0.00285653	0.0173601	1.00286	0.969311	1.03757	0.869302
		Inverse variance weighted	-0.0312668	0.050904	0.969217	0.877184	1.07091	0.539062
		Simple mode	0.0371207	0.0295467	1.03782	0.979424	1.09969	0.264495
		Weighted mode	0.0131257	0.0158996	1.01321	0.982124	1.04528	0.446653
Calpain-2 catalytic subunit	3	MR Egger	-0.112176	0.0457139	0.893887	0.817279	0.977676	0.246354
		Weighted median	-0.0380045	0.036595	0.962709	0.896075	1.0343	0.29903
		Inverse variance weighted	-0.0163123	0.0507421	0.98382	0.890683	1.0867	0.74785
		Simple mode	-0.0463453	0.0572013	0.954712	0.853457	1.06798	0.502894
		Weighted mode	-0.0585177	0.0423593	0.943162	0.868019	1.02481	0.301225
3-hydroxyanthranilate 3,4-dioxygenase	4	MR Egger	-0.0473907	0.0191257	0.953715	0.918625	0.990144	0.131499
		Weighted median	-0.0119318	0.0104596	0.988139	0.968088	1.00861	0.253973
		Inverse variance weighted	-0.00672601	0.0146741	0.993297	0.965135	1.02228	0.646694
		Simple mode	-0.00938081	0.017309	0.990663	0.957618	1.02485	0.625509
		Weighted mode	-0.0127492	0.0113063	0.987332	0.965693	1.00946	0.341521
Receptor-type tyrosine-protein kinase FLT3	3	MR Egger	-0.107127	0.142624	0.898412	0.679315	1.18817	0.589883
		Weighted median	-0.0815909	0.034962	0.921649	0.860608	0.98702	0.0196112
		Inverse variance weighted	-0.062337	0.0455048	0.939566	0.859395	1.02722	0.170719
		Simple mode	-0.111666	0.0496305	0.894343	0.811442	0.985713	0.153357
		Weighted mode	-0.110457	0.0556772	0.895425	0.802853	0.998671	0.185715
nerve growth factor	5	MR Egger	0.0118233	0.00872421	1.01189	0.994738	1.02935	0.268356
		Weighted median	0.0109526	0.00784776	1.01101	0.995581	1.02668	0.162825
		Inverse variance weighted	0.0120122	0.00679417	1.01208	0.998696	1.02565	0.0770583
		Simple mode	0.0128861	0.0125137	1.01297	0.988427	1.03812	0.361314
		Weighted mode	0.0108017	0.00750232	1.01086	0.996105	1.02583	0.223345
C-C motif chemokine 15	3	MR Egger	0.0110587	0.0408148	1.01112	0.933384	1.09533	0.831554
		Weighted median	-0.00640925	0.00720485	0.993611	0.979679	1.00774	0.373695
		Inverse variance weighted	-0.00967407	0.0246109	0.990373	0.943733	1.03932	0.69426
		Simple mode	-0.0337362	0.0211684	0.966826	0.927533	1.00778	0.252029
		Weighted mode	-0.00441565	0.00717844	0.995594	0.981684	1.0097	0.601137
Torsin-1A-interacting protein 1	4	MR Egger	-0.00313627	0.0421677	0.996869	0.917792	1.08276	0.947481
		Weighted median	0.0448246	0.0164891	1.04584	1.01258	1.0802	0.00655915
		Inverse variance weighted	0.0402443	0.0142482	1.04107	1.01239	1.07055	0.004735
		Simple mode	0.0539146	0.0238554	1.05539	1.00718	1.10591	0.10892
		Weighted mode	0.0472382	0.0208071	1.04837	1.00648	1.09201	0.107896
Alpha-(1,6)-fucosyltransferase	3	MR Egger	-0.0268538	0.0358395	0.973504	0.907466	1.04435	0.590627
		Weighted median	0.000441474	0.00863692	1.00044	0.983648	1.01752	0.959234
		Inverse variance weighted	0.00738021	0.0278458	1.00741	0.953899	1.06392	0.79098
		Simple mode	0.00912511	0.0252648	1.00917	0.960411	1.0604	0.752551
		Weighted mode	-0.000179866	0.00836277	0.99982	0.983566	1.01634	0.984793
MAP kinase-activated protein kinase 5	4	MR Egger	-0.00249069	0.0336478	0.997512	0.933849	1.06552	0.94773
		Weighted median	0.00196038	0.00981914	1.00196	0.982863	1.02143	0.841756
		Inverse variance weighted	0.00724366	0.012232	1.00727	0.983408	1.03171	0.553723
		Simple mode	0.00453696	0.0218776	1.00455	0.962383	1.04856	0.848993
		Weighted mode	-0.00239305	0.00921905	0.99761	0.979746	1.0158	0.811985
Serine protease inhibitor Kazal-type 6	3	MR Egger	0.0124621	0.0160731	1.01254	0.981139	1.04495	0.580136
		Weighted median	0.0145985	0.0114165	1.01471	0.992252	1.03767	0.200997
		Inverse variance weighted	0.0144596	0.0111629	1.01456	0.992608	1.03701	0.195207
		Simple mode	0.0177223	0.0170949	1.01788	0.98434	1.05256	0.40878
		Weighted mode	0.0149319	0.0126453	1.01504	0.990196	1.04052	0.359073
C-type mannose receptor 2	3	MR Egger	-0.270868	0.244235	0.762717	0.472571	1.23101	0.467113
		Weighted median	-0.0268064	0.0361171	0.97355	0.907015	1.04496	0.457961
		Inverse variance weighted	-0.0210315	0.0293279	0.979188	0.924489	1.03712	0.473302
		Simple mode	-0.0345488	0.0447303	0.966041	0.884954	1.05456	0.520675
		Weighted mode	-0.0345488	0.0441139	0.966041	0.886023	1.05329	0.51554
Disintegrin and metalloproteinase domain-containing protein 23	5	MR Egger	-0.305887	0.133114	0.73647	0.567344	0.956012	0.105187
		Weighted median	-0.0224023	0.0167684	0.977847	0.946231	1.01052	0.181554
		Inverse variance weighted	-0.0117705	0.0282749	0.988299	0.935018	1.04461	0.6772
		Simple mode	-0.00947104	0.0260966	0.990574	0.94118	1.04256	0.735028
		Weighted mode	-0.0268011	0.0167593	0.973555	0.942095	1.00607	0.18503
Protein CREG1	3	MR Egger	0.193223	0.078199	1.21315	1.04076	1.4141	0.244818
		Weighted median	0.0270236	0.0195505	1.02739	0.988768	1.06752	0.166896
		Inverse variance weighted	0.0114664	0.0299739	1.01153	0.953818	1.07274	0.702058
		Simple mode	0.0268053	0.0233126	1.02717	0.98129	1.07519	0.369153
		Weighted mode	0.027706	0.0202281	1.02809	0.98813	1.06967	0.304293
ADP-ribose pyrophosphatase, mitochondrial	3	MR Egger	0.113601	0.183905	1.1203	0.781255	1.6065	0.647731
		Weighted median	0.00729471	0.0196172	1.00732	0.969325	1.04681	0.710003
		Inverse variance weighted	-0.0134618	0.0741879	0.986628	0.853107	1.14105	0.85601
		Simple mode	-0.00653846	0.0289658	0.993483	0.938651	1.05152	0.842379
		Weighted mode	0.015144	0.0200343	1.01526	0.976165	1.05592	0.528608
ER membrane protein complex subunit 4	3	MR Egger	-0.0180846	0.0385535	0.982078	0.910602	1.05916	0.720775
		Weighted median	0.0123773	0.0138373	1.01245	0.985364	1.04029	0.371063
		Inverse variance weighted	0.0154566	0.0125662	1.01558	0.990869	1.0409	0.218692
		Simple mode	0.0129499	0.019681	1.01303	0.974701	1.05288	0.578155
		Weighted mode	0.0122283	0.0143916	1.0123	0.984148	1.04126	0.484989
CUB and sushi domain-containing protein 1	3	MR Egger	0.211072	0.289981	1.235	0.699569	2.18024	0.599442
		Weighted median	-0.0892819	0.0309862	0.914588	0.860695	0.971855	0.00395977
		Inverse variance weighted	-0.0961433	0.0263508	0.908334	0.862611	0.95648	0.000263684
		Simple mode	-0.0926407	0.0399041	0.911521	0.842946	0.985675	0.145977
		Weighted mode	-0.0810243	0.035067	0.922171	0.860918	0.987782	0.147081
Programmed cell death 1 ligand 2	3	MR Egger	0.137685	0.0562363	1.14761	1.02784	1.28134	0.246858
		Weighted median	-0.00776815	0.0199322	0.992262	0.954244	1.03179	0.696738
		Inverse variance weighted	-0.0256596	0.0362939	0.974667	0.907741	1.04653	0.479571
		Simple mode	-0.0113875	0.0323329	0.988677	0.927966	1.05336	0.758342
		Weighted mode	-0.000987698	0.019705	0.999013	0.961165	1.03835	0.964579
Leukocyte immunoglobulin-like receptor subfamily A member 4	4	MR Egger	0.270465	0.273467	1.31057	0.7668	2.23997	0.426897
		Weighted median	-0.0121326	0.0268967	0.987941	0.937208	1.04142	0.651931
		Inverse variance weighted	0.043078	0.0707585	1.04402	0.90882	1.19933	0.542655
		Simple mode	-0.0104028	0.0307226	0.989651	0.931817	1.05108	0.757222
		Weighted mode	-0.0144963	0.0275464	0.985608	0.933805	1.04028	0.635141
Diamine acetyltransferase 2	3	MR Egger	0.0673045	0.0942974	1.06962	0.889124	1.28676	0.605364
		Weighted median	0.0210779	0.033643	1.0213	0.956129	1.09092	0.530976
		Inverse variance weighted	0.027705	0.0281226	1.02809	0.972957	1.08635	0.324549
		Simple mode	0.0165632	0.040325	1.0167	0.939438	1.10032	0.721086
		Weighted mode	0.0165632	0.0361121	1.0167	0.947227	1.09127	0.691497
Polypeptide N-acetylgalactosaminyltransferase 1	3	MR Egger	-0.231339	0.119668	0.79347	0.627577	1.00322	0.19291
		Weighted median	-0.0437713	0.0292709	0.957173	0.903804	1.01369	0.134815
		Inverse variance weighted	-0.0324052	0.0312279	0.968114	0.910636	1.02922	0.299409
		Simple mode	-0.0627887	0.0521308	0.939142	0.847923	1.04017	0.314775
		Weighted mode	-0.0670912	0.0483278	0.93511	0.8506	1.02802	0.259187
NAD-dependent protein deacetylase sirtuin-2	3	MR Egger	-0.0322147	0.0906837	0.968299	0.810621	1.15665	0.782698
		Weighted median	0.00329106	0.0194675	1.0033	0.965736	1.04232	0.865754
		Inverse variance weighted	-0.00614758	0.0307485	0.993871	0.935743	1.05561	0.841534
		Simple mode	0.0158436	0.025995	1.01597	0.965502	1.06908	0.604219
		Weighted mode	0.00771332	0.022107	1.00774	0.96501	1.05237	0.760467
Serine protease inhibitor Kazal-type 2	3	MR Egger	0.0127811	0.0669809	1.01286	0.888251	1.15496	0.879965
		Weighted median	0.0232876	0.0218846	1.02356	0.980585	1.06842	0.287279
		Inverse variance weighted	0.00521254	0.031936	1.00523	0.944233	1.07016	0.870347
		Simple mode	0.0253413	0.0302142	1.02567	0.966689	1.08824	0.489897
		Weighted mode	0.0237988	0.0243731	1.02408	0.976313	1.07419	0.431827
Phosphatidylinositol 4-phosphate 3-kinase C2 domain-containing subunit alpha	3	MR Egger	-0.197117	0.0675349	0.821095	0.719294	0.937303	0.210135
		Weighted median	0.0480734	0.0397156	1.04925	0.97067	1.13419	0.226109
		Inverse variance weighted	0.0064347	0.0648063	1.00646	0.886401	1.14277	0.920907
		Simple mode	0.0760062	0.0468849	1.07897	0.984237	1.18282	0.24644
		Weighted mode	0.0776792	0.0547766	1.08078	0.970753	1.20327	0.291921
Ubiquitin-like protein ISG15	4	MR Egger	-0.0219516	0.0750748	0.978288	0.844426	1.13337	0.797527
		Weighted median	-0.0209515	0.0321148	0.979266	0.919526	1.04289	0.514147
		Inverse variance weighted	-0.038726	0.0285197	0.962014	0.909714	1.01732	0.174506
		Simple mode	-0.0106111	0.0453676	0.989445	0.905261	1.08146	0.830122
		Weighted mode	-0.0111497	0.039926	0.988912	0.914475	1.06941	0.798192
Platelet endothelial cell adhesion molecule	3	MR Egger	-0.198281	0.0845855	0.820139	0.694843	0.968028	0.256697
		Weighted median	-0.0131705	0.0379872	0.986916	0.916104	1.0632	0.72881
		Inverse variance weighted	-0.0376049	0.0428188	0.963093	0.885565	1.04741	0.379818
		Simple mode	-0.00441008	0.053495	0.9956	0.896497	1.10566	0.941806
		Weighted mode	0.00396088	0.0447109	1.00397	0.919733	1.09592	0.937481
Matrix metalloproteinase-17	3	MR Egger	-0.129298	0.123215	0.878712	0.690182	1.11874	0.484666
		Weighted median	-0.0237955	0.0436501	0.976485	0.896417	1.06371	0.585656
		Inverse variance weighted	-0.0587659	0.038828	0.942927	0.87383	1.01749	0.130155
		Simple mode	-0.016488	0.0546933	0.983647	0.883657	1.09495	0.791518
		Weighted mode	-0.016827	0.0571719	0.983314	0.879076	1.09991	0.796248
matrix metallopeptidase 10	4	MR Egger	-0.0296601	0.029205	0.970775	0.916767	1.02797	0.416698
		Weighted median	0.00672593	0.0205217	1.00675	0.967058	1.04807	0.743103
		Inverse variance weighted	0.0185128	0.0224951	1.01869	0.974747	1.0646	0.410523
		Simple mode	0.00706472	0.0232736	1.00709	0.962182	1.05409	0.781305
		Weighted mode	0.00451333	0.020891	1.00452	0.964223	1.04651	0.842811
Interleukin-17 receptor A	3	MR Egger	-0.00806931	0.0134872	0.991963	0.966084	1.01854	0.656757
		Weighted median	-0.00198157	0.0078615	0.99802	0.98276	1.01352	0.800994
		Inverse variance weighted	-0.00105181	0.00774976	0.998949	0.98389	1.01424	0.892041
		Simple mode	-0.00119025	0.0132649	0.99881	0.973177	1.02512	0.936679
		Weighted mode	-0.00206476	0.00816344	0.997937	0.982097	1.01403	0.823946
Cysteine-rich secretory protein LCCL domain-containing 2	4	MR Egger	0.0571405	0.0673484	1.0588	0.927871	1.20821	0.485548
		Weighted median	0.0408276	0.0261733	1.04167	0.989583	1.0965	0.118784
		Inverse variance weighted	0.022929	0.0304802	1.02319	0.963857	1.08618	0.451894
		Simple mode	0.0562848	0.0374551	1.0579	0.983019	1.13848	0.229931
		Weighted mode	0.0518763	0.0328021	1.05325	0.987661	1.12319	0.211908
Tumor necrosis factor receptor superfamily member 1B	3	MR Egger	-0.0134438	0.328518	0.986646	0.518228	1.87846	0.973962
		Weighted median	-0.0384521	0.0354335	0.962278	0.897716	1.03148	0.277837
		Inverse variance weighted	-0.1159	0.112528	0.890564	0.714298	1.11033	0.303028
		Simple mode	-0.0130253	0.0417396	0.987059	0.909523	1.07121	0.784523
		Weighted mode	-0.0252709	0.0359953	0.975046	0.908626	1.04632	0.555345
C-C motif chemokine 14	3	MR Egger	0.0183556	0.0223562	1.01853	0.974859	1.06415	0.562358
		Weighted median	-0.00796615	0.0133761	0.992065	0.966394	1.01842	0.551474
		Inverse variance weighted	-0.00933731	0.0144253	0.990706	0.963088	1.01912	0.517447
		Simple mode	-0.0457	0.0328787	0.955329	0.895707	1.01892	0.299036
		Weighted mode	-0.00102416	0.0147037	0.998976	0.970597	1.02819	0.950807
Protein FAM3B	4	MR Egger	-0.0527843	0.0955898	0.948585	0.786518	1.14405	0.636282
		Weighted median	-0.00671957	0.0146778	0.993303	0.965134	1.02229	0.647093
		Inverse variance weighted	0.0387114	0.0618727	1.03947	0.920757	1.17349	0.531537
		Simple mode	0.00366605	0.0190713	1.00367	0.966848	1.0419	0.859839
		Weighted mode	-0.00967241	0.0146272	0.990374	0.962384	1.01918	0.555695
Neurensin-1	3	MR Egger	-0.0687029	0.22669	0.933604	0.598688	1.45588	0.812661
		Weighted median	0.075328	0.0291775	1.07824	1.01831	1.1417	0.00983113
		Inverse variance weighted	0.0845791	0.0237565	1.08826	1.03875	1.14013	0.000370504
		Simple mode	0.0730892	0.0312371	1.07583	1.01194	1.14375	0.144177
		Weighted mode	0.0737447	0.0323309	1.07653	1.01043	1.14696	0.150102
A disintegrin and metalloproteinase with thrombospondin motifs 6	3	MR Egger	0.00675319	0.0231638	1.00678	0.962089	1.05354	0.819405
		Weighted median	0.00627404	0.0143609	1.00629	0.978364	1.03502	0.662195
		Inverse variance weighted	0.00243714	0.0136882	1.00244	0.975903	1.0297	0.858687
		Simple mode	0.000325601	0.0266622	1.00033	0.949393	1.05399	0.991365
		Weighted mode	0.00783454	0.0146469	1.00787	0.979343	1.03722	0.646231
CREB-binding protein	4	MR Egger	-0.0157614	0.0529809	0.984362	0.887272	1.09208	0.794147
		Weighted median	0.0347005	0.0304825	1.03531	0.975266	1.09905	0.254964
		Inverse variance weighted	0.0489986	0.0251045	1.05022	0.999794	1.10319	0.0509635
		Simple mode	0.0230453	0.046444	1.02331	0.934275	1.12084	0.653834
		Weighted mode	0.0227146	0.0449719	1.02297	0.936664	1.11724	0.648268
Transmembrane protein 2	3	MR Egger	0.264172	0.247768	1.30235	0.801353	2.11657	0.479608
		Weighted median	-0.00301606	0.0291404	0.996988	0.941641	1.05559	0.917565
		Inverse variance weighted	-0.0043151	0.0257047	0.995694	0.946773	1.04714	0.866684
		Simple mode	-0.0278356	0.0470931	0.972548	0.886798	1.06659	0.614373
		Weighted mode	0.016302	0.0311215	1.01644	0.956288	1.08037	0.652664
Epiregulin	3	MR Egger	0.0169518	0.447576	1.0171	0.423036	2.44538	0.9759
		Weighted median	-0.00396981	0.0449513	0.996038	0.912037	1.08778	0.929627
		Inverse variance weighted	0.0352606	0.0600777	1.03589	0.920819	1.16534	0.557261
		Simple mode	-0.0164845	0.0639528	0.983651	0.867767	1.11501	0.82069
		Weighted mode	-0.027271	0.0540081	0.973097	0.875354	1.08176	0.663742
Leukocyte immunoglobulin-like receptor subfamily B member 1	3	MR Egger	-0.000953469	0.0352935	0.999047	0.932274	1.0706	0.982806
		Weighted median	-0.000288356	0.0092613	0.999712	0.981728	1.01802	0.975161
		Inverse variance weighted	0.000842779	0.0178724	1.00084	0.966391	1.03652	0.96239
		Simple mode	-0.0209101	0.0203533	0.979307	0.941009	1.01916	0.412262
		Weighted mode	-0.00846531	0.0101843	0.99157	0.971974	1.01156	0.493289
Coagulation Factor X	3	MR Egger	0.104123	0.0555103	1.10974	0.995334	1.23729	0.311812
		Weighted median	4.81113e-05	0.0229973	1.00005	0.955972	1.04616	0.998331
		Inverse variance weighted	0.0054213	0.0243623	1.00544	0.958555	1.05461	0.823903
		Simple mode	-0.0168106	0.0351832	0.98333	0.917806	1.05353	0.679918
		Weighted mode	-0.0132683	0.0356893	0.986819	0.920149	1.05832	0.745756
Sushi, von Willebrand factor type A, EGF and pentraxin domain-containing protein 1	4	MR Egger	0.0588714	0.0662124	1.06064	0.93155	1.20762	0.467745
		Weighted median	0.0333441	0.0216524	1.03391	0.990947	1.07873	0.123567
		Inverse variance weighted	0.0213527	0.0368963	1.02158	0.950313	1.0982	0.562776
		Simple mode	-0.0563109	0.06753	0.945245	0.82806	1.07901	0.46554
		Weighted mode	0.0473599	0.0245898	1.0485	0.999164	1.10027	0.149753
Plexin-C1	5	MR Egger	0.0307712	0.0527735	1.03125	0.929913	1.14363	0.600775
		Weighted median	0.027248	0.0159814	1.02762	0.995933	1.06032	0.0881979
		Inverse variance weighted	0.0185575	0.0220106	1.01873	0.975716	1.06364	0.399163
		Simple mode	0.0404057	0.0277635	1.04123	0.986087	1.09946	0.21927
		Weighted mode	0.0306238	0.0182508	1.0311	0.994866	1.06865	0.168661
alpha-2-macroglobulin receptor-associated protein	5	MR Egger	-0.00477812	0.0152834	0.995233	0.965863	1.0255	0.775031
		Weighted median	-0.0172105	0.0109677	0.982937	0.962032	1.0043	0.1166
		Inverse variance weighted	-0.0228776	0.0127193	0.977382	0.953317	1.00205	0.0720735
		Simple mode	-0.00873232	0.0167599	0.991306	0.959271	1.02441	0.629864
		Weighted mode	-0.015703	0.0121892	0.98442	0.96118	1.00822	0.267122
Phosphoglycerate kinase 1	3	MR Egger	0.301454	0.284844	1.35182	0.773491	2.36257	0.48197
		Weighted median	0.00737189	0.0330948	1.0074	0.944128	1.07491	0.823729
		Inverse variance weighted	-0.00735498	0.0263232	0.992672	0.942755	1.04523	0.77993
		Simple mode	0.0167277	0.0405679	1.01687	0.939145	1.10102	0.720087
		Weighted mode	0.0161576	0.0400982	1.01629	0.939474	1.09938	0.725977
E3 ubiquitin-protein ligase RNF8	3	MR Egger	-0.0667559	0.224336	0.935424	0.602629	1.452	0.815872
		Weighted median	0.0480661	0.0211892	1.04924	1.00656	1.09373	0.0233034
		Inverse variance weighted	0.0269551	0.0423917	1.02732	0.945414	1.11633	0.524869
		Simple mode	0.0465626	0.025617	1.04766	0.99636	1.10161	0.210752
		Weighted mode	0.0500114	0.0211987	1.05128	1.0085	1.09588	0.142301

## Sheet: Sheet2
Table s5 Inverse-variance weighted MR analysis for the associations between blood proteins and MI.
proteins	SNPs	Methods	beta	se	OR	LL_OR	UL_OR	P value
TNF receptor superfamily member 11b	12	Inverse variance weighted	0.0110377	0.0089726	1.0111	0.993473	1.02904	0.21864
fatty acid binding protein 4	3	Inverse variance weighted	0.0034584	0.0171013	1.00346	0.970387	1.03767	0.839737
placental growth factor	6	Inverse variance weighted	-0.0160733	0.0139784	0.984055	0.95746	1.01139	0.250201
galectin 3	5	Inverse variance weighted	0.0118213	0.0400793	1.01189	0.935444	1.09459	0.768033
growth differentiation factor 15	3	Inverse variance weighted	-0.020195	0.0136858	0.980008	0.954069	1.00665	0.140046
C-C motif chemokine ligand 4	3	Inverse variance weighted	0.0451719	0.0410787	1.04621	0.965275	1.13393	0.271488
matrix metallopeptidase 10	4	Inverse variance weighted	0.0185128	0.0224951	1.01869	0.974747	1.0646	0.410523
nerve growth factor	5	Inverse variance weighted	0.0120122	0.00679417	1.01208	0.998696	1.02565	0.0770583
interleukin 1 receptor like 1	3	Inverse variance weighted	0.0225301	0.0222638	1.02279	0.979114	1.06841	0.311556
matrix metallopeptidase 3	4	Inverse variance weighted	0.00133463	0.00428751	1.00134	0.992956	1.00979	0.755585
C-X-C motif chemokine ligand 8	12	Inverse variance weighted	-0.00065934	0.000470635	0.999341	0.998419	1.00026	0.161227
Protein eva-1 homolog C	3	Inverse variance weighted	0.0209614	0.0226494	1.02118	0.976841	1.06754	0.354722
Protein C-ets-2	3	Inverse variance weighted	0.0156197	0.0467755	1.01574	0.92676	1.11327	0.738434
Angiopoietin-related protein 4	3	Inverse variance weighted	0.00782585	0.0611816	1.00786	0.893964	1.13626	0.898219
S-formylglutathione hydrolase	3	Inverse variance weighted	-0.00585603	0.0134512	0.994161	0.968293	1.02072	0.663307
Endothelial cell-selective adhesion molecule	3	Inverse variance weighted	0.042758	0.0325836	1.04369	0.979115	1.11251	0.189435
Endothelial cell-selective adhesion molecule	3	Inverse variance weighted	0.0326156	0.0351597	1.03315	0.964353	1.10686	0.353593
ERO1-like protein beta	3	Inverse variance weighted	0.00360543	0.029163	1.00361	0.947855	1.06265	0.901608
ERO1-like protein alpha	3	Inverse variance weighted	0.0118416	0.0507804	1.01191	0.916047	1.11781	0.815612
Epiregulin	3	Inverse variance weighted	0.0352606	0.0600777	1.03589	0.920819	1.16534	0.557261
Endoplasmic reticulum aminopeptidase 2	3	Inverse variance weighted	0.0201833	0.00699873	1.02039	1.00649	1.03448	0.00392849
Endoplasmic reticulum aminopeptidase 1	3	Inverse variance weighted	0.00976787	0.0092573	1.00982	0.991659	1.02831	0.291355
Epiphycan	3	Inverse variance weighted	0.0277529	0.0352183	1.02814	0.959565	1.10162	0.430683
Ectonucleoside triphosphate diphosphohydrolase 5	4	Inverse variance weighted	-0.00738308	0.0337673	0.992644	0.929074	1.06056	0.826926
ER membrane protein complex subunit 4	3	Inverse variance weighted	0.0154566	0.0125662	1.01558	0.990869	1.0409	0.218692
RNA polymerase II elongation factor ELL	3	Inverse variance weighted	0.0347156	0.0337276	1.03533	0.969097	1.10608	0.303342
Endothelin-2	3	Inverse variance weighted	-0.00469144	0.0466674	0.99532	0.908319	1.09065	0.919924
Alpha-amylase 1	4	Inverse variance weighted	0.00679621	0.0332599	1.00682	0.943279	1.07464	0.838091
Tumor necrosis factor receptor superfamily member EDAR	4	Inverse variance weighted	-0.0334362	0.0387696	0.967117	0.89635	1.04347	0.388449
Segment polarity protein dishevelled homolog DVL-2	3	Inverse variance weighted	0.0585753	0.0240014	1.06032	1.0116	1.1114	0.0146671
Dual specificity protein phosphatase 13 isoform A	3	Inverse variance weighted	-0.00845072	0.0498955	0.991585	0.899204	1.09346	0.865507
Desmocollin-3	3	Inverse variance weighted	0.000325634	0.0504983	1.00033	0.906059	1.1044	0.994855
Dipeptidase 2	3	Inverse variance weighted	-0.039736	0.133072	0.961043	0.740406	1.24743	0.765241
DnaJ homolog subfamily B member 9	4	Inverse variance weighted	0.0178407	0.0539706	1.018	0.915814	1.13159	0.740974
Dickkopf-related protein 4	4	Inverse variance weighted	0.0484041	0.056322	1.04959	0.939895	1.1721	0.39011
Dickkopf-related protein 1	3	Inverse variance weighted	0.0963945	0.0393486	1.10119	1.01946	1.18948	0.0142951
Beta-defensin 1	3	Inverse variance weighted	-0.0112936	0.0166881	0.98877	0.956952	1.02165	0.498568
Beta-defensin 119	6	Inverse variance weighted	0.0170867	0.0269133	1.01723	0.964965	1.07233	0.525508
DCN1-like protein 5	4	Inverse variance weighted	0.0234158	0.0371512	1.02369	0.9518	1.10101	0.528509
Discoidin, CUB and LCCL domain-containing protein 2	3	Inverse variance weighted	-0.0503948	0.0587846	0.950854	0.847374	1.06697	0.391291
Cytohesin-4	3	Inverse variance weighted	0.0351988	0.0303665	1.03583	0.975974	1.09935	0.246401
C-X-C motif chemokine 16	5	Inverse variance weighted	0.00847319	0.0313289	1.00851	0.948445	1.07238	0.786807
Cathepsin F	3	Inverse variance weighted	0.0086622	0.0503496	1.0087	0.91391	1.11332	0.863405
Lysosomal protective protein	4	Inverse variance weighted	0.0637512	0.0507558	1.06583	0.964901	1.17731	0.209103
Cardiotrophin-1	3	Inverse variance weighted	0.144663	0.0123653	1.15565	1.12798	1.184	1.28759e-31
Cystatin-F	4	Inverse variance weighted	0.00982124	0.0273382	1.00987	0.957182	1.06546	0.719409
CUB and sushi domain-containing protein 1	3	Inverse variance weighted	-0.0961433	0.0263508	0.908334	0.862611	0.95648	0.000263684
C-reactive protein	4	Inverse variance weighted	-0.142916	0.0971161	0.866827	0.716581	1.04857	0.141128
Cysteine-rich secretory protein LCCL domain-containing 2	4	Inverse variance weighted	0.022929	0.0304802	1.02319	0.963857	1.08618	0.451894
Cysteine-rich with EGF-like domain protein 1	4	Inverse variance weighted	0.00339919	0.00822132	1.0034	0.987366	1.0197	0.67927
Protein CREG1	3	Inverse variance weighted	0.0114664	0.0299739	1.01153	0.953818	1.07274	0.702058
CREB-binding protein	4	Inverse variance weighted	0.0489986	0.0251045	1.05022	0.999794	1.10319	0.0509635
Cochlin	3	Inverse variance weighted	0.0609458	0.0489417	1.06284	0.965625	1.16985	0.213031
Cytochrome c oxidase assembly factor 3 homolog, mitochondrial	3	Inverse variance weighted	-0.0508501	0.0346591	0.950421	0.888001	1.01723	0.142335
Contactin-5	3	Inverse variance weighted	0.0055046	0.0177434	1.00552	0.971152	1.0411	0.756384
Contactin-4	3	Inverse variance weighted	0.00409129	0.03384	1.0041	0.939662	1.07296	0.90377
Contactin-2	4	Inverse variance weighted	-0.0365417	0.024138	0.964118	0.919567	1.01083	0.13006
Colipase	3	Inverse variance weighted	-0.0245027	0.0154964	0.975795	0.946603	1.00589	0.113835
Dual specificity protein kinase CLK2	3	Inverse variance weighted	0.023083	0.0340246	1.02335	0.957332	1.09392	0.497506
Creatine kinase M-type	3	Inverse variance weighted	-0.0116509	0.0344511	0.988417	0.923878	1.05746	0.735222
Cytoskeleton-associated protein 2	5	Inverse variance weighted	0.0207208	0.037414	1.02094	0.948749	1.09862	0.579699
Carbohydrate sulfotransferase 11	4	Inverse variance weighted	0.0958202	0.0819153	1.10056	0.937317	1.29224	0.242103
Neural cell adhesion molecule L1-like protein	3	Inverse variance weighted	-0.0139811	0.0256601	0.986116	0.937747	1.03698	0.585853
Chitotriosidase-1	3	Inverse variance weighted	-0.00362759	0.00788024	0.996379	0.981108	1.01189	0.645272
Advanced glycosylation end product-specific receptor, soluble	5	Inverse variance weighted	-0.0380754	0.0484786	0.96264	0.875383	1.0586	0.432215
Cell growth regulator with EF hand domain protein 1	3	Inverse variance weighted	-0.0106382	0.0334576	0.989418	0.926617	1.05648	0.750516
Human Chorionic Gonadotropin	3	Inverse variance weighted	-0.0113084	0.0129212	0.988755	0.964029	1.01412	0.381476
Complement factor H-related protein 5	3	Inverse variance weighted	-0.0183892	0.0160432	0.981779	0.951387	1.01314	0.2517
Complement factor B	3	Inverse variance weighted	-0.0019172	0.0202518	0.998085	0.959243	1.0385	0.924579
Corneodesmosin	4	Inverse variance weighted	-0.0182514	0.0210342	0.981914	0.942256	1.02324	0.38556
Cadherin-related family member 3	3	Inverse variance weighted	-0.00412265	0.0311641	0.995886	0.936876	1.05861	0.894756
Cadherin-7	4	Inverse variance weighted	0.013912	0.02856	1.01401	0.958807	1.07239	0.626177
Adrenomedullin	5	Inverse variance weighted	0.0202529	0.030047	1.02046	0.962098	1.08236	0.500286
CD63 antigen	3	Inverse variance weighted	-0.0488566	0.0257069	0.952318	0.905523	1.00153	0.0573638
T-cell surface glycoprotein CD3 epsilon chain	5	Inverse variance weighted	0.0183716	0.0194259	1.01854	0.98049	1.05807	0.344289
ADP-ribosyl cyclase/cyclic ADP-ribose hydrolase 1	3	Inverse variance weighted	0.0292545	0.0443062	1.02969	0.944041	1.1231	0.509074
Adhesion G protein-coupled receptor F5	5	Inverse variance weighted	-0.0285017	0.0327976	0.971901	0.911389	1.03643	0.384838
CD209 antigen	3	Inverse variance weighted	0.0721649	0.0213534	1.07483	1.03078	1.12077	0.000726034
CD177 antigen	3	Inverse variance weighted	0.0241505	0.0119702	1.02444	1.00069	1.04876	0.0436378
Scavenger receptor cysteine-rich type 1 protein M130	3	Inverse variance weighted	-0.011962	0.0708314	0.988109	0.860027	1.13527	0.865891
Cerebral cavernous malformations 2 protein	4	Inverse variance weighted	-0.0775068	0.0641144	0.925421	0.816139	1.04934	0.226708
C-C motif chemokine 3-like 1	3	Inverse variance weighted	-0.0165885	0.0301687	0.983548	0.927077	1.04346	0.582416
C-C motif chemokine 25	5	Inverse variance weighted	-0.0227523	0.0490592	0.977505	0.887889	1.07616	0.64281
C-C motif chemokine 25	4	Inverse variance weighted	-0.0398088	0.0731761	0.960973	0.832573	1.10917	0.586432
C-C motif chemokine 17	5	Inverse variance weighted	0.0433311	0.0619051	1.04428	0.924962	1.179	0.483953
C-C motif chemokine 15	3	Inverse variance weighted	-0.00967407	0.0246109	0.990373	0.943733	1.03932	0.69426
C-C motif chemokine 14	3	Inverse variance weighted	-0.00933731	0.0144253	0.990706	0.963088	1.01912	0.517447
Eotaxin	3	Inverse variance weighted	-0.00998506	0.0255366	0.990065	0.94173	1.04088	0.69579
Carbonyl reductase [NADPH] 1	3	Inverse variance weighted	0.00297504	0.0167809	1.00298	0.970528	1.03652	0.859283
Cerebellin-4	3	Inverse variance weighted	0.00923736	0.0782813	1.00928	0.86572	1.17665	0.906066
A disintegrin and metalloproteinase with thrombospondin motifs 6	3	Inverse variance weighted	0.00243714	0.0136882	1.00244	0.975903	1.0297	0.858687
Calpastatin	4	Inverse variance weighted	-0.0325578	0.0322488	0.967966	0.908677	1.03112	0.312695
Calpain-2 catalytic subunit	3	Inverse variance weighted	-0.0163123	0.0507421	0.98382	0.890683	1.0867	0.74785
Calcium/calmodulin-dependent protein kinase type 1D	3	Inverse variance weighted	0.0154394	0.0444352	1.01556	0.930853	1.10797	0.728246
Calcium/calmodulin-dependent protein kinase type 1	3	Inverse variance weighted	0.00311669	0.00748957	1.00312	0.988504	1.01796	0.67731
Voltage-dependent calcium channel subunit alpha-2/delta-3	3	Inverse variance weighted	0.00544834	0.0239778	1.00546	0.959303	1.05384	0.820249
Zinc finger protein 276	3	Inverse variance weighted	0.0700067	0.155557	1.07252	0.790661	1.45484	0.652683
Carbonic anhydrase-related protein 10	3	Inverse variance weighted	0.173204	0.135206	1.18911	0.912287	1.54993	0.200182
Zinc fingers and homeoboxes protein 3	3	Inverse variance weighted	0.0524932	0.0324306	1.0539	0.98899	1.12306	0.105527
Tyrosine-protein kinase ZAP-70	3	Inverse variance weighted	-0.0366999	0.037917	0.963965	0.894923	1.03833	0.333094
Complement component C8	3	Inverse variance weighted	-0.0427686	0.0419498	0.958133	0.882506	1.04024	0.307957
Brorin	3	Inverse variance weighted	-0.00530027	0.0170202	0.994714	0.962078	1.02846	0.755489
Vitronectin	5	Inverse variance weighted	-0.0328124	0.0230166	0.96772	0.925034	1.01238	0.153986
Vitronectin	3	Inverse variance weighted	0.0188742	0.0116522	1.01905	0.996044	1.04259	0.105275
Vacuolar protein sorting-associated protein 4B	3	Inverse variance weighted	-0.0364667	0.041137	0.96419	0.8895	1.04515	0.375364
Vacuolar protein sorting-associated protein 29	3	Inverse variance weighted	-0.0840019	0.0117317	0.91943	0.898529	0.940816	8.0535e-13
Selenoprotein S	3	Inverse variance weighted	0.152192	0.015046	1.16438	1.13055	1.19923	4.73382e-24
A disintegrin and metalloproteinase with thrombospondin motifs 13	3	Inverse variance weighted	0.00637776	0.013989	1.0064	0.979179	1.03437	0.648454
Vascular endothelial growth factor A, isoform 121	3	Inverse variance weighted	0.00696532	0.0332213	1.00699	0.94351	1.07474	0.83393
Vascular cell adhesion protein 1	3	Inverse variance weighted	0.166314	0.146093	1.18094	0.886896	1.57248	0.25494
Complement C4	4	Inverse variance weighted	-0.0052202	0.019071	0.994793	0.958295	1.03268	0.784297
Thioredoxin domain-containing protein 5	3	Inverse variance weighted	-0.0396212	0.0600003	0.961153	0.854515	1.0811	0.50903
Thioredoxin domain-containing protein 12	6	Inverse variance weighted	-0.00978073	0.0251495	0.990267	0.942637	1.0403	0.697347
Augurin	3	Inverse variance weighted	0.00437637	0.0604586	1.00439	0.892149	1.13074	0.942295
Protein-tyrosine sulfotransferase 2	4	Inverse variance weighted	0.0742626	0.0752164	1.07709	0.929451	1.24818	0.323486
Tryptase beta-2	3	Inverse variance weighted	0.00435304	0.00785942	1.00436	0.989009	1.01995	0.579673
Torsin-1A-interacting protein 1	4	Inverse variance weighted	0.0402443	0.0142482	1.04107	1.01239	1.07055	0.004735
Tenascin-X	3	Inverse variance weighted	-0.0041062	0.0188441	0.995902	0.95979	1.03337	0.827504
Complement C1q tumor necrosis factor-related protein 5	4	Inverse variance weighted	0.00772881	0.0317375	1.00776	0.946981	1.07244	0.8076
Tumor necrosis factor receptor superfamily member 1B	3	Inverse variance weighted	-0.1159	0.112528	0.890564	0.714298	1.11033	0.303028
Tumor necrosis factor-inducible gene 6 protein	3	Inverse variance weighted	-0.0252155	0.0203578	0.9751	0.936958	1.01479	0.215488
Complement C1q tumor necrosis factor-related protein 1	5	Inverse variance weighted	0.125175	0.0405969	1.13335	1.04666	1.22721	0.00204674
Tenascin	4	Inverse variance weighted	0.00577285	0.0127768	1.00579	0.980915	1.0313	0.651396
Transmembrane protein 87B	5	Inverse variance weighted	0.0356905	0.0135563	1.03634	1.00916	1.06424	0.00846946
Complement C1q subcomponent subunit C	4	Inverse variance weighted	-0.0154862	0.0192602	0.984633	0.948156	1.02251	0.421368
Transmembrane protein 2	3	Inverse variance weighted	-0.0043151	0.0257047	0.995694	0.946773	1.04714	0.866684
Transmembrane protein 132C	3	Inverse variance weighted	-0.00964426	0.0284905	0.990402	0.936613	1.04728	0.73498
Toll-like receptor 4:Lymphocyte antigen 96 complex	4	Inverse variance weighted	-0.0651829	0.0594453	0.936896	0.833855	1.05267	0.272851
Tyrosine-protein kinase receptor Tie-1, soluble	4	Inverse variance weighted	0.0192775	0.0135522	1.01946	0.992742	1.04691	0.154893
Transferrin receptor protein 1	4	Inverse variance weighted	0.0342963	0.0258944	1.03489	0.983678	1.08877	0.185347
Trefoil factor 1	3	Inverse variance weighted	0.0218108	0.0286692	1.02205	0.966203	1.08113	0.446792
Testis-expressed sequence 29 protein	4	Inverse variance weighted	-0.0506236	0.0280509	0.950636	0.899781	1.00437	0.0711206
Angiopoietin-1 receptor, soluble	3	Inverse variance weighted	0.0262624	0.0387952	1.02661	0.951442	1.10772	0.498438
Teratocarcinoma-derived growth factor 1	3	Inverse variance weighted	-0.00351079	0.0074666	0.996495	0.982018	1.01119	0.638212
Holo-Transcobalamin-2	5	Inverse variance weighted	-0.0167274	0.0105817	0.983412	0.963226	1.00402	0.113927
Tapasin-related protein	3	Inverse variance weighted	-0.00252821	0.00644461	0.997475	0.984955	1.01015	0.694838
Tapasin	3	Inverse variance weighted	-0.0108586	0.0146617	0.9892	0.961178	1.01804	0.458933
Protachykinin-1	4	Inverse variance weighted	0.0343032	0.0337155	1.0349	0.96872	1.1056	0.308948
Switch-associated protein 70	3	Inverse variance weighted	-0.0274891	0.03992	0.972885	0.899665	1.05206	0.491073
Sushi, von Willebrand factor type A, EGF and pentraxin domain-containing protein 1	4	Inverse variance weighted	0.00710278	0.0312049	1.00713	0.947376	1.07065	0.819944
Sushi, von Willebrand factor type A, EGF and pentraxin domain-containing protein 1	4	Inverse variance weighted	0.0213527	0.0368963	1.02158	0.950313	1.0982	0.562776
Histone-lysine N-methyltransferase SUV420H2	3	Inverse variance weighted	0.0486761	0.0346295	1.04988	0.980985	1.12361	0.159835
Surfeit locus protein 1	4	Inverse variance weighted	0.0218064	0.0278355	1.02205	0.967779	1.07936	0.43339
Estrogen sulfotransferase	3	Inverse variance weighted	-0.0782025	0.106392	0.924777	0.750714	1.1392	0.462314
Extracellular sulfatase Sulf-2	4	Inverse variance weighted	0.0395827	0.0321341	1.04038	0.976871	1.10801	0.218025
Serine/threonine-protein kinase 16	3	Inverse variance weighted	-0.00490363	0.0624434	0.995108	0.880476	1.12467	0.937407
Signal transducer and activator of transcription 1-alpha/beta	3	Inverse variance weighted	0.0110034	0.0189272	1.01106	0.974244	1.04928	0.561002
Alpha-N-acetylgalactosaminide alpha-2,6-sialyltransferase 1	4	Inverse variance weighted	0.00942376	0.0372236	1.00947	0.938442	1.08587	0.80014
Testican-3	5	Inverse variance weighted	0.0245466	0.0416496	1.02485	0.944512	1.11202	0.55562
Kunitz-type protease inhibitor 2	3	Inverse variance weighted	-0.0110057	0.00821723	0.989055	0.973253	1.00511	0.18046
Serine protease inhibitor Kazal-type 6	3	Inverse variance weighted	0.0144596	0.0111629	1.01456	0.992608	1.03701	0.195207
Serine protease inhibitor Kazal-type 2	3	Inverse variance weighted	0.00521254	0.031936	1.00523	0.944233	1.07016	0.870347
Maspardin	3	Inverse variance weighted	-0.00392743	0.0169566	0.99608	0.96352	1.02974	0.816836
SPARC-like protein 1	3	Inverse variance weighted	-0.0108126	0.0193417	0.989246	0.952446	1.02747	0.576139
Disintegrin and metalloproteinase domain-containing protein 23	5	Inverse variance weighted	-0.0117705	0.0282749	0.988299	0.935018	1.04461	0.6772
Suppressor of cytokine signaling 3	3	Inverse variance weighted	0.0278233	0.0113953	1.02821	1.0055	1.05144	0.0146205
Sorting nexin-7	4	Inverse variance weighted	0.113719	0.134305	1.12044	0.861122	1.45784	0.39715
Solute carrier family 22 member 16	3	Inverse variance weighted	0.043408	0.0221426	1.04436	1.00001	1.09069	0.0499514
Urea transporter 2	3	Inverse variance weighted	-0.0428299	0.0503517	0.958074	0.868039	1.05745	0.394983
SLAM family member 7	3	Inverse variance weighted	0.016299	0.0358019	1.01643	0.947553	1.09032	0.648925
Ski-like protein	3	Inverse variance weighted	0.0687179	0.161927	1.07113	0.779846	1.47122	0.671291
NAD-dependent protein deacetylase sirtuin-2	3	Inverse variance weighted	-0.00614758	0.0307485	0.993871	0.935743	1.05561	0.841534
Signal-regulatory protein beta-1	4	Inverse variance weighted	-0.00217145	0.00909039	0.997831	0.98021	1.01577	0.811204
Sialic acid-binding Ig-like lectin 9	3	Inverse variance weighted	-0.0163816	0.00872271	0.983752	0.967076	1.00072	0.0603757
Sialic acid-binding Ig-like lectin 8	3	Inverse variance weighted	0.0074729	0.046013	1.0075	0.920616	1.10259	0.870984
Sialic acid-binding Ig-like lectin 7	3	Inverse variance weighted	-0.0213929	0.0196519	0.978834	0.941849	1.01727	0.276334
Serpin A12	3	Inverse variance weighted	-0.0470855	0.0242096	0.954006	0.909795	1.00037	0.051786
Protein Z-dependent protease inhibitor	5	Inverse variance weighted	-0.00907124	0.0130559	0.99097	0.965933	1.01666	0.487181
Septin-10	3	Inverse variance weighted	0.0195274	0.0237433	1.01972	0.973352	1.0683	0.410827
P-selectin	6	Inverse variance weighted	-0.0312668	0.050904	0.969217	0.877184	1.07091	0.539062
L-Selectin	3	Inverse variance weighted	0.0167631	0.0550367	1.0169	0.912918	1.13273	0.760686
Secreted and transmembrane protein 1	3	Inverse variance weighted	-0.100914	0.116711	0.904011	0.719162	1.13637	0.387235
Diamine acetyltransferase 2	3	Inverse variance weighted	0.027705	0.0281226	1.02809	0.972957	1.08635	0.324549
Reticulon-4 receptor	3	Inverse variance weighted	-0.0296207	0.0316645	0.970814	0.912394	1.03297	0.349555
rRNA methyltransferase 3, mitochondrial	4	Inverse variance weighted	0.0200446	0.0179549	1.02025	0.984967	1.05679	0.264256
E3 ubiquitin-protein ligase RNF8	3	Inverse variance weighted	0.0269551	0.0423917	1.02732	0.945414	1.11633	0.524869
RING finger protein 122	3	Inverse variance weighted	0.155682	0.174706	1.16845	0.829658	1.6456	0.372871
Ribonuclease K6	3	Inverse variance weighted	-0.00560112	0.00812746	0.994415	0.978699	1.01038	0.490723
Regulator of G-protein signaling 8	3	Inverse variance weighted	-0.00699081	0.0573749	0.993034	0.887412	1.11123	0.903022
Resistin	4	Inverse variance weighted	-0.0444332	0.029415	0.95654	0.902951	1.01331	0.1309
Dihydropteridine reductase	4	Inverse variance weighted	0.00336042	0.0134623	1.00337	0.977237	1.03019	0.802883
Glycogen phosphorylase, liver form	3	Inverse variance weighted	0.00509079	0.0202033	1.0051	0.966081	1.0457	0.801058
Osteocalcin	3	Inverse variance weighted	-0.0119295	0.0283609	0.988141	0.934712	1.04462	0.674023
Parathyroid hormone-related protein	4	Inverse variance weighted	0.0644567	0.0193003	1.06658	1.02699	1.1077	0.000838765
PH and SEC7 domain-containing protein 2	4	Inverse variance weighted	0.00816094	0.013811	1.00819	0.981269	1.03586	0.554586
PH and SEC7 domain-containing protein 1	4	Inverse variance weighted	0.0784421	0.0777598	1.0816	0.928702	1.25967	0.313083
Proactivator polypeptide-like 1	3	Inverse variance weighted	-0.00430982	0.0172756	0.995699	0.962549	1.02999	0.802994
Protein kinase C iota type	3	Inverse variance weighted	-0.0218082	0.0443891	0.978428	0.8969	1.06737	0.623217
Prolargin	3	Inverse variance weighted	0.010667	0.00923291	1.01072	0.992598	1.02918	0.247959
PR domain zinc finger protein 1	3	Inverse variance weighted	0.0532954	0.0195418	1.05474	1.01511	1.09592	0.00638628
Lysosomal Pro-X carboxypeptidase	3	Inverse variance weighted	0.0449093	0.0218871	1.04593	1.00201	1.09178	0.0401829
Palmitoyl-protein thioesterase 1	3	Inverse variance weighted	-0.00495421	0.0151819	0.995058	0.965885	1.02511	0.74418
Neutrophil-activating peptide 2	3	Inverse variance weighted	0.0576056	0.0772731	1.0593	0.91042	1.23252	0.455982
Periostin	3	Inverse variance weighted	0.00849872	0.0452905	1.00853	0.922867	1.10216	0.851152
DNA-directed RNA polymerases I and III subunit RPAC1	3	Inverse variance weighted	0.0999701	0.177711	1.10514	0.780093	1.56562	0.573745
Plexin-C1	5	Inverse variance weighted	0.0185575	0.0220106	1.01873	0.975716	1.06364	0.399163
Plexin-B2	3	Inverse variance weighted	0.0012306	0.0484471	1.00123	0.910533	1.10096	0.979735
Angiostatin	3	Inverse variance weighted	0.0959512	0.0792067	1.10071	0.94243	1.28556	0.225741
Phosphatidylinositol 4-phosphate 3-kinase C2 domain-containing subunit alpha	3	Inverse variance weighted	0.0064347	0.0648063	1.00646	0.886401	1.14277	0.920907
Phosphoglycerate kinase 1	3	Inverse variance weighted	-0.00735498	0.0263232	0.992672	0.942755	1.04523	0.77993
Platelet endothelial cell adhesion molecule	3	Inverse variance weighted	-0.0376049	0.0428188	0.963093	0.885565	1.04741	0.379818
Platelet endothelial aggregation receptor 1	3	Inverse variance weighted	0.0438339	0.0225154	1.04481	0.999704	1.09195	0.0515539
Harmonising Platelet-derived growth factor receptor-like protein	3	Inverse variance weighted	-0.0229269	0.0106255	0.977334	0.95719	0.997901	0.0309489
Retinal rod rhodopsin-sensitive cGMP 3',5'-cyclic phosphodiesterase subunit delta	3	Inverse variance weighted	0.00984153	0.0282984	1.00989	0.955402	1.06749	0.728008
Programmed cell death 1 ligand 2	3	Inverse variance weighted	-0.0256596	0.0362939	0.974667	0.907741	1.04653	0.479571
Protocadherin beta-4	3	Inverse variance weighted	0.0141338	0.0420606	1.01423	0.933976	1.10139	0.736845
Protocadherin-10	4	Inverse variance weighted	-0.000179558	0.0114654	0.99982	0.977603	1.02254	0.987505
Peptidyl-glycine alpha-amidating monooxygenase	6	Inverse variance weighted	0.0405838	0.0155203	1.04142	1.01022	1.07359	0.00892595
Platelet-activating factor acetylhydrolase IB subunit beta	3	Inverse variance weighted	0.0037773	0.0278597	1.00378	0.950442	1.06012	0.892151
Beta-1,4-galactosyltransferase 1	5	Inverse variance weighted	0.0327351	0.0674982	1.03328	0.905234	1.17943	0.627692
Odorant-binding protein 2b	3	Inverse variance weighted	-0.00634996	0.00985604	0.99367	0.974659	1.01305	0.5194
N-acetyllactosaminide beta-1,3-N-acetylglucosaminyltransferase 2	3	Inverse variance weighted	0.0963355	0.068344	1.10113	0.96308	1.25896	0.158667
ADP-ribose pyrophosphatase, mitochondrial	3	Inverse variance weighted	-0.0134618	0.0741879	0.986628	0.853107	1.14105	0.85601
Neurensin-1	3	Inverse variance weighted	0.0845791	0.0237565	1.08826	1.03875	1.14013	0.000370504
Oxysterols receptor LXR-beta	3	Inverse variance weighted	0.0188972	0.0409255	1.01908	0.940525	1.10419	0.644264
Neuropeptide W	3	Inverse variance weighted	0.042787	0.026948	1.04372	0.990019	1.10032	0.11234
Zinc-alpha-2-glycoprotein	4	Inverse variance weighted	-0.0387146	0.0638863	0.962025	0.8488	1.09035	0.544519
Pro-FMRFamide-related neuropeptide FF	3	Inverse variance weighted	0.0161295	0.0192578	1.01626	0.978616	1.05535	0.402282
Epididymal secretory protein E1	3	Inverse variance weighted	-0.00363654	0.0210906	0.99637	0.956022	1.03842	0.863104
Normal mucosa of esophagus-specific gene 1 protein	3	Inverse variance weighted	0.00225904	0.0187722	1.00226	0.966055	1.03983	0.904214
Aurora kinase B	3	Inverse variance weighted	0.00798255	0.0627645	1.00801	0.891334	1.13997	0.898796
Tumor necrosis factor receptor superfamily member 16	4	Inverse variance weighted	0.0130183	0.038589	1.0131	0.939304	1.0927	0.735847
Neurofascin	3	Inverse variance weighted	0.0267707	0.0162915	1.02713	0.994853	1.06046	0.100335
Protein kinase C-binding protein NELL1	3	Inverse variance weighted	0.0131553	0.0136255	1.01324	0.986541	1.04067	0.334295
Sarcoplasmic/endoplasmic reticulum calcium ATPase 3	3	Inverse variance weighted	0.0316922	0.0332374	1.0322	0.9671	1.10168	0.340331
Neutrophil cytosol factor 2	3	Inverse variance weighted	-0.0290764	0.0374102	0.971342	0.902668	1.04524	0.437022
Neural cell adhesion molecule 2	3	Inverse variance weighted	-0.00621587	0.0199204	0.993803	0.955749	1.03337	0.755014
Neural cell adhesion molecule 1, 120 kDa isoform	3	Inverse variance weighted	-0.00981061	0.0217693	0.990237	0.948875	1.0334	0.652233
N-acetylated-alpha-linked acidic dipeptidase 2	3	Inverse variance weighted	0.0264439	0.0209	1.0268	0.985585	1.06973	0.205779
Cyclic AMP-dependent transcription factor ATF-6 alpha	3	Inverse variance weighted	-0.0457087	0.0440756	0.95532	0.876256	1.04152	0.299712
Prostate-associated microseminoprotein	3	Inverse variance weighted	-0.0597775	0.0289056	0.941974	0.89009	0.996882	0.0386377
C-type mannose receptor 2	3	Inverse variance weighted	-0.0210315	0.0293279	0.979188	0.924489	1.03712	0.473302
Myeloperoxidase	4	Inverse variance weighted	-0.00814306	0.0223209	0.99189	0.949431	1.03625	0.715248
Matrix metalloproteinase-9	3	Inverse variance weighted	0.00676978	0.0202553	1.00679	0.967606	1.04757	0.738212
Neutrophil collagenase	5	Inverse variance weighted	0.0133892	0.0128976	1.01348	0.98818	1.03943	0.299214
Matrix metalloproteinase-17	3	Inverse variance weighted	-0.0587659	0.038828	0.942927	0.87383	1.01749	0.130155
Stromelysin-2	3	Inverse variance weighted	0.0195241	0.0278058	1.01972	0.965629	1.07683	0.482579
Promotilin	3	Inverse variance weighted	0.0243294	0.0200518	1.02463	0.985139	1.0657	0.225005
Multiple inositol polyphosphate phosphatase 1	3	Inverse variance weighted	0.0181474	0.0384595	1.01831	0.944374	1.09804	0.637028
MICOS complex subunit MIC10	3	Inverse variance weighted	0.0144232	0.0130324	1.01453	0.988941	1.04078	0.268414
Lysosomal acid phosphatase	3	Inverse variance weighted	-0.0488088	0.0488733	0.952363	0.865368	1.0481	0.31795
Microfibrillar-associated protein 2	3	Inverse variance weighted	-0.0346744	0.0385503	0.96592	0.895626	1.04173	0.368408
Protein MENT	3	Inverse variance weighted	0.0733948	0.0210873	1.07616	1.03258	1.12157	0.000500441
Mannose-binding protein C	4	Inverse variance weighted	0.0101643	0.0384397	1.01022	0.936901	1.08927	0.791454
MAP kinase-activated protein kinase 5	4	Inverse variance weighted	0.00724366	0.012232	1.00727	0.983408	1.03171	0.553723
Epididymis-specific alpha-mannosidase	3	Inverse variance weighted	0.058236	0.131194	1.05997	0.819629	1.37077	0.657119
Mannosyl-oligosaccharide 1,2-alpha-mannosidase IB	3	Inverse variance weighted	0.11838	0.117226	1.12567	0.894597	1.41643	0.312568
Cation-dependent mannose-6-phosphate receptor	3	Inverse variance weighted	0.0142937	0.0537377	1.0144	0.912988	1.12707	0.790247
Leucine-rich repeat and transmembrane domain-containing protein 2	3	Inverse variance weighted	0.00441431	0.0271243	1.00442	0.95242	1.05927	0.87072
Leucine-rich repeat serine/threonine-protein kinase 2	4	Inverse variance weighted	0.0180313	0.034566	1.01819	0.951498	1.08957	0.601915
alpha-2-macroglobulin receptor-associated protein	4	Inverse variance weighted	-0.0283235	0.0156954	0.972074	0.942625	1.00244	0.0711415
alpha-2-macroglobulin receptor-associated protein	5	Inverse variance weighted	-0.0228776	0.0127193	0.977382	0.953317	1.00205	0.0720735
Lipase member N	4	Inverse variance weighted	-0.00042291	0.00857895	0.999577	0.98291	1.01653	0.960683
Leukocyte immunoglobulin-like receptor subfamily B member 4	3	Inverse variance weighted	0.0899442	0.0777401	1.09411	0.939482	1.2742	0.247278
Leukocyte immunoglobulin-like receptor subfamily B member 1	3	Inverse variance weighted	0.000842779	0.0178724	1.00084	0.966391	1.03652	0.96239
Leukocyte immunoglobulin-like receptor subfamily A member 4	4	Inverse variance weighted	0.043078	0.0707585	1.04402	0.90882	1.19933	0.542655
Lactase-phlorizin hydrolase	3	Inverse variance weighted	-0.0295945	0.0616819	0.970839	0.860286	1.0956	0.631375
Epididymal-specific lipocalin-10	3	Inverse variance weighted	0.112205	0.140828	1.11874	0.848897	1.47436	0.425596
Laminin	4	Inverse variance weighted	-0.0868458	0.0724437	0.916818	0.795459	1.05669	0.230604
Keratinocyte differentiation-associated protein	3	Inverse variance weighted	0.0142705	0.0210339	1.01437	0.973404	1.05707	0.497485
Kallikrein-6	3	Inverse variance weighted	-0.0289076	0.0416568	0.971506	0.895337	1.05416	0.487715
Kallikrein-12	3	Inverse variance weighted	0.0230198	0.0512144	1.02329	0.925556	1.13134	0.653085
Kelch-like protein 13	3	Inverse variance weighted	0.0166122	0.0391784	1.01675	0.941597	1.0979	0.671555
Killer cell immunoglobulin-like receptor 2DS2	6	Inverse variance weighted	-0.0753584	0.0171246	0.927411	0.8968	0.959067	1.07961e-05
DNA/RNA-binding protein KIN17	3	Inverse variance weighted	-0.243271	0.0791292	0.784059	0.671417	0.915598	0.00210959
Vascular endothelial growth factor receptor 2	4	Inverse variance weighted	-0.0779239	0.0408721	0.925035	0.853821	1.00219	0.0565818
Tyrosine-protein kinase JAK2	5	Inverse variance weighted	0.0290249	0.0211718	1.02945	0.987606	1.07307	0.170398
Inter-alpha-trypsin inhibitor heavy chain H1	3	Inverse variance weighted	0.00259668	0.0191623	1.0026	0.965643	1.04097	0.892209
Integrin alpha-5	4	Inverse variance weighted	-0.0557586	0.0337719	0.945767	0.885191	1.01049	0.0987316
Immunoglobulin superfamily containing leucine-rich repeat protein 2	4	Inverse variance weighted	-0.0943144	0.0561302	0.909997	0.815194	1.01582	0.0929033
Ubiquitin-like protein ISG15	4	Inverse variance weighted	-0.038726	0.0285197	0.962014	0.909714	1.01732	0.174506
Interleukin-6 receptor subunit beta	4	Inverse variance weighted	-0.0820993	0.090889	0.921181	0.770865	1.10081	0.366371
Interleukin-5 receptor subunit alpha	3	Inverse variance weighted	0.00460212	0.0356254	1.00461	0.936858	1.07727	0.897215
Interleukin-3 receptor subunit alpha	3	Inverse variance weighted	-0.0953161	0.039772	0.909086	0.840911	0.982787	0.0165497
Interleukin-36 alpha	3	Inverse variance weighted	0.0181126	0.0415533	1.01828	0.938632	1.10468	0.662919
Interleukin-22 receptor subunit alpha-2	3	Inverse variance weighted	-0.0276434	0.0772304	0.972735	0.836093	1.13171	0.720392
Interleukin-21	4	Inverse variance weighted	0.0764849	0.0256945	1.07949	1.02647	1.13524	0.00291361
Interleukin-1 receptor-like 1	5	Inverse variance weighted	0.00922586	0.00802253	1.00927	0.993523	1.02526	0.250146
Rho GTPase-activating protein 30	5	Inverse variance weighted	0.0317175	0.024319	1.03223	0.984179	1.08262	0.192157
Interleukin-17 receptor A	3	Inverse variance weighted	-0.00105181	0.00774976	0.998949	0.98389	1.01424	0.892041
Immunoglobulin lambda-like polypeptide 1	5	Inverse variance weighted	0.0212034	0.0298527	1.02143	0.96338	1.08298	0.477538
Insulin growth factor-like family member 3	3	Inverse variance weighted	0.00936978	0.0501892	1.00941	0.914845	1.11376	0.851904
Cation-independent mannose-6-phosphate receptor	7	Inverse variance weighted	-0.00680149	0.0142616	0.993222	0.965843	1.02138	0.633426
Insulin-like growth factor I	3	Inverse variance weighted	0.0253983	0.0845733	1.02572	0.869041	1.21066	0.76394
Gamma-interferon-inducible protein 16	3	Inverse variance weighted	0.013819	0.0251172	1.01391	0.965209	1.06508	0.582193
Alpha-L-iduronidase	3	Inverse variance weighted	-0.00461422	0.014745	0.995396	0.967041	1.02458	0.754331
Inducible T-cell costimulator	3	Inverse variance weighted	0.011585	0.0254237	1.01165	0.962477	1.06334	0.648621
Intercellular adhesion molecule 5	3	Inverse variance weighted	-0.0409877	0.0510273	0.959841	0.868488	1.0608	0.42183
Intercellular adhesion molecule 5	3	Inverse variance weighted	-0.0454694	0.0672874	0.955549	0.837484	1.09026	0.4992
Intercellular adhesion molecule 1	3	Inverse variance weighted	-0.00668415	0.0391027	0.993338	0.920052	1.07246	0.864272
Bone sialoprotein 2	3	Inverse variance weighted	-0.0162856	0.0405125	0.983846	0.908746	1.06515	0.687693
Oxidoreductase HTATIP2	3	Inverse variance weighted	0.0308375	0.0257966	1.03132	0.980469	1.0848	0.231927
Haptoglobin	5	Inverse variance weighted	-0.0256221	0.0144953	0.974703	0.947401	1.00279	0.0771257
Apolipoprotein L1	5	Inverse variance weighted	-0.010074	0.0107882	0.989977	0.969263	1.01113	0.350409
HLA class II histocompatibility antigen, DQ alpha 2 chain	3	Inverse variance weighted	0.0176541	0.0281981	1.01781	0.963084	1.07565	0.531267
Apolipoprotein L1	4	Inverse variance weighted	-0.00278104	0.0167092	0.997223	0.965093	1.03042	0.867812
Hemoglobin subunit zeta	3	Inverse variance weighted	-0.0130646	0.00944514	0.98702	0.968916	1.00546	0.166602
Heparin-binding EGF-like growth factor	3	Inverse variance weighted	0.0127697	0.0792902	1.01285	0.867067	1.18315	0.872054
3-hydroxyanthranilate 3,4-dioxygenase	4	Inverse variance weighted	-0.00672601	0.0146741	0.993297	0.965135	1.02228	0.646694
GDH/6PGL endoplasmic bifunctional protein	5	Inverse variance weighted	-0.0139175	0.0128794	0.986179	0.961596	1.01139	0.279875
Granzyme B	4	Inverse variance weighted	-0.00925641	0.0131627	0.990786	0.965552	1.01668	0.481911
Glutathione S-transferase omega-1	3	Inverse variance weighted	0.0141434	0.0116556	1.01424	0.991336	1.03768	0.224961
Granulins	4	Inverse variance weighted	0.0967964	0.0324129	1.10164	1.03383	1.17389	0.00282329
Growth factor receptor-bound protein 7	3	Inverse variance weighted	0.0169735	0.0619026	1.01712	0.900905	1.14832	0.783934
Glycerol-3-phosphate dehydrogenase 1-like protein	3	Inverse variance weighted	0.0125152	0.0441098	1.01259	0.928727	1.10403	0.776619
Granulysin	4	Inverse variance weighted	0.000685538	0.0234464	1.00069	0.95574	1.04775	0.976674
Glycolipid transfer protein domain-containing protein 2	3	Inverse variance weighted	0.0488338	0.0245919	1.05005	1.00063	1.1019	0.0470589
GDNF family receptor alpha-like	3	Inverse variance weighted	0.0465547	0.0484245	1.04766	0.952793	1.15196	0.336358
Growth/differentiation factor 11/8	4	Inverse variance weighted	-0.0592344	0.047598	0.942486	0.858536	1.03464	0.213326
Guanylate-binding protein 6	3	Inverse variance weighted	0.0152178	0.0503605	1.01533	0.919901	1.12067	0.762517
Galanin-like peptide	3	Inverse variance weighted	-0.0297356	0.039391	0.970702	0.898578	1.04862	0.450318
Polypeptide N-acetylgalactosaminyltransferase 1	3	Inverse variance weighted	-0.0324052	0.0312279	0.968114	0.910636	1.02922	0.299409
Galanin peptides	3	Inverse variance weighted	0.0536247	0.0257199	1.05509	1.00322	1.10964	0.0370741
Alpha-(1,6)-fucosyltransferase	3	Inverse variance weighted	0.00738021	0.0278458	1.00741	0.953899	1.06392	0.79098
Alpha-(1,3)-fucosyltransferase 5	3	Inverse variance weighted	-0.0189528	0.0112282	0.981226	0.959867	1.00306	0.0914182
Ferritin	3	Inverse variance weighted	-0.0280074	0.0386823	0.972381	0.901383	1.04897	0.469044
Vascular endothelial growth factor receptor 3	4	Inverse variance weighted	-0.0394001	0.0389529	0.961366	0.8907	1.03764	0.311787
Receptor-type tyrosine-protein kinase FLT3	3	Inverse variance weighted	-0.062337	0.0455048	0.939566	0.859395	1.02722	0.170719
AP-4 complex subunit mu-1	5	Inverse variance weighted	0.0153173	0.0199671	1.01544	0.976463	1.05596	0.443008
Inactive peptidyl-prolyl cis-trans isomerase FKBP6	3	Inverse variance weighted	0.0161513	0.0125437	1.01628	0.991601	1.04158	0.197883
Four-jointed box protein 1	3	Inverse variance weighted	0.24684	0.122669	1.27997	1.00643	1.62787	0.0441945
Low affinity immunoglobulin gamma Fc region receptor III-B	3	Inverse variance weighted	0.0555446	0.111359	1.05712	0.849831	1.31496	0.617927
Low affinity immunoglobulin gamma Fc region receptor II-b	4	Inverse variance weighted	-0.00671439	0.00872719	0.993308	0.976462	1.01045	0.441677
Low affinity immunoglobulin epsilon Fc receptor	3	Inverse variance weighted	-0.0279787	0.0333658	0.972409	0.910851	1.03813	0.401726
Protein FAM3B	4	Inverse variance weighted	0.0387114	0.0618727	1.03947	0.920757	1.17349	0.531537
Protein FAM3B	3	Inverse variance weighted	0.0468811	0.0946793	1.048	0.870497	1.26169	0.620489
Glycosaminoglycan xylosylkinase	3	Inverse variance weighted	0.149004	0.133779	1.16068	0.89297	1.50864	0.265361
Pseudokinase FAM20A	4	Inverse variance weighted	-0.11329	0.104891	0.892892	0.726966	1.09669	0.280111
Protein FAM189A2	3	Inverse variance weighted	0.0196893	0.0177798	1.01988	0.984955	1.05605	0.268121
Coagulation Factor X	3	Inverse variance weighted	0.0054213	0.0243623	1.00544	0.958555	1.05461	0.823903
Histo-blood group ABO system transferase	3	Inverse variance weighted	0.047632	0.0109701	1.04878	1.02648	1.07158	1.41189e-05

## Sheet: Sheet9
Table s6 Sensitivity analyses and colocalization analysis for blood proteins
		mr_heterogeneity				mr_pleiotropy			presso	Colocalisation analysis
		IVW		MR Egger
proteins	SNPs	Q estimate	P value for Q estimate	Q estimate	P value for Q estimate	egger_intercept	se	pval	Pvalue	PP.H0.abf	PP.H1.abf	PP.H2.abf	PP.H3.abf	PP.H4.abf	chrpos	PP abf for shared variant
Cardiotrophin-1	3	2.01812	0.364561	1.95344	0.162217	0.0277232	0.15235	0.885408		9.52e-148	4.79e-12	7.73e-138	0.0379	0.962	19:45321941-45501941	0.962
Complement C1q tumor necrosis factor-related protein 1	5	46.9084	1.59338e-09	16.5431	0.000877328	-0.0509091	0.0216947	0.100615	0.0642	1.24e-118	3e-14	2.87e-107	0.00593	0.994	1:109728530-109908530	0.994
Selenoprotein S	3	2.25478	0.323877	0.166828	0.682946	0.0485073	0.0335697	0.385392		4.03e-118	2.87e-13	3.27e-108	0.00133	0.999	19:45322079-45502079	0.999
CD209 antigen	3	12.4512	0.00197815	12.4105	0.000426917	0.00237795	0.0415512	0.963606		5.8e-291	0.00716	2.25e-290	0.0268	0.966	9:136059229-136239229	0.966
Granulins	4	33.8417	2.13962e-07	13.2907	300.03	-0.0404123	0.0229804	0.220726	0.2134	1.69e-212	2.29e-14	3.89e-201	0.0043	0.996	1:109728530-109908530	0.996
Histo-blood group ABO system transferase	3	7.05839	0.0293285	3.77745	0.0519478	-0.0191803	0.0205805	0.522409		0	0.00509	0	0.0188	0.976	9:136047106-136227106	0.976
Plexin-C1	5	12.1686	0.0161404	11.894	0.0077552	-0.0119262	0.0453152	0.80945	0.067	1.42e-64	0.89	8.87e-66	0.0557	0.0539	12:94523898-94703898	0.0539
alpha-2-macroglobulin receptor-associated protein	5	6.19966	0.184725	3.25168	0.354425	-0.0161055	0.00976575	0.197671	0.389	1.1e-207	0.236	3.56e-207	0.761	0.0034	6:31234756-31414756	0.0034
Killer cell immunoglobulin-like receptor 2DS2	6	5.70817	0.335658	3.50731	0.476768	0.0127231	0.00857621	0.212088	0.3904	2.84e-136	0.974	3.2e-138	0.011	0.815	19:55159060-55339060	0.815
Platelet endothelial aggregation receptor 1	3	2.63447	0.267875	0.973969	0.323692	-0.0300568	0.0233251	0.420141		7.45e-13	0.862	5.23e-14	0.0604	0.0778	1:156793546-156973546	0.0778
E3 ubiquitin-protein ligase RNF8	3	9.75496	0.0076162	8.22731	0.00412646	0.0267777	0.0621428	0.740984		2.96e-32	0.986	2.61e-34	0.00869	0.00547	17:26604861-26784861	0.00547
Phosphoglycerate kinase 1	3	1.50884	0.470283	0.323374	0.569587	-0.062421	0.0573305	0.472954		1.14e-07	0.981	1.33e-09	0.0115	0.00774	19:15486817-15666817	0.00774
Cytoskeleton-associated protein 2	5	11.2251	0.024147	4.85807	0.18249	0.0398967	0.0201205	0.141659	0.0574	1.52e-43	2.83e-13	1.23e-33	0.0013	0.999	19:45323233-45503233	0.999
DNA/RNA-binding protein KIN17	3	30.0268	3.01823e-07	4.25325	0.0391754	0.117876	0.0478849	0.24565		7.49e-30	2.86e-13	6.08e-20	0.00132	0.999	19:45322079-45502079	0.999
Dickkopf-related protein 1	3	6.36732	0.0414338	2.5405	0.11096	-0.0446572	0.0363858	0.43525		3.78e-16	0.143	8.34e-17	0.0306	0.827	8:106491528-106671528	0.827
Laminin	4	61.2764	3.13692e-13	32.7449	7.75423e-08	-0.0628896	0.0476402	0.317636	<2e-04	1.89e-27	0.955	3.3e-29	0.0167	0.028	1:182914334-183094334	0.028
Ribonuclease K6	3	0.108479	0.947205	0.0481654	0.826287	0.00233419	0.00950447	0.846687		0	0.97	0	0.0217	0.00815	14:21161586-21341586	0.00815
Complement factor B	3	3.14926	0.207085	3.13559	0.0766008	0.00110151	0.0166843	0.958031		6.36e-42	0.11	5.15e-41	0.889	0.00174	6:31824024-32004024	0.00174
Endothelial cell-selective adhesion molecule	3	3.8632	0.144916	1.75634	0.185082	-0.0461408	0.0421279	0.471078		3.27e-11	0.983	3.62e-13	0.0109	0.00623	11:124530147-124710147	0.00623
C-X-C motif chemokine 16	5	7.75288	0.101062	7.68039	0.0531002	-0.00674088	0.0400606	0.877078	0.1488	5.45e-10	0.966	1.18e-11	0.021	0.0134	17:4528101-4708101	0.0134
Intercellular adhesion molecule 5	3	60.6638	6.7148e-14	8.64178	0.0032854	-0.135661	0.0552923	0.246385		5.55e-248	0.943	8e-250	0.0135	0.0432	19:10310110-10490110	0.0432
Endothelial cell-selective adhesion molecule	3	2.9269	0.231436	2.89959	0.0886022	-0.00334105	0.0344246	0.938406		5.37e-07	0.983	5.94e-09	0.0109	0.00621	11:124530147-124710147	0.00621
Suppressor of cytokine signaling 3	3	0.423732	0.809073	0.044502	0.832922	0.0163511	0.0265518	0.648606		7.02e-145	0.124	7.21e-145	0.127	0.748	2:241929288-242109288	0.748
Prolargin	3	2.8608	0.239213	0.154133	0.694616	0.0208794	0.0126911	0.347694		0	0.955	0	0.0156	0.0297	9:117745899-117925899	0.0297
Vascular endothelial growth factor receptor 2	4	36.773	5.1394e-08	34.5924	3.07863e-08	0.0150975	0.0425198	0.756486	0.0244	6.61e-73	0.0307	2.57e-72	0.118	0.851	9:136065000-136245000	0.851
AP-4 complex subunit mu-1	5	3.40893	0.49186	3.35798	0.339654	-0.00368628	0.0172771	0.844721	0.5416	1.13e-08	0.956	4.18e-10	0.0354	0.00883	19:54237869-54417869	0.00883
Vacuolar protein sorting-associated protein 29	3	3.59707	0.165541	0.401419	0.526358	0.0149803	0.00837994	0.324695		0	2.89e-13	0	0.00134	0.999	19:45322079-45502079	0.999
Intercellular adhesion molecule 5	3	65.3204	6.54422e-15	5.37479	0.0204298	-0.124848	0.0373837	0.185217		9.32e-141	0.941	1.34e-142	0.0135	0.0457	19:10310110-10490110	0.0457
Four-jointed box protein 1	3	46.7458	7.06772e-11	0.0414177	0.838734	-0.153553	0.0224687	0.0924975		2.11e-26	3.48e-14	4.86e-15	0.00703	0.993	1:109727590-109907590	0.993
C-X-C motif chemokine ligand 8	12	9.58355	0.56819	7.69946	0.658167	-0.0203661	0.0148373	0.199868	0.4868	1.01e-34	0.981	2.03e-37	0.00196	0.0171	4:177927269-178107269	0.0171
Immunoglobulin superfamily containing leucine-rich repeat protein 2	4	38.0425	2.76856e-08	12.99	0.00151095	0.0715773	0.0364452	0.188496	0.0434	9.06e-41	0.0321	3.52e-40	0.124	0.844	9:136059711-136239711	0.844
Epiphycan	3	3.38482	0.184075	2.24851	0.133743	-0.0172117	0.0242114	0.606571		6.86e-07	0.914	4.74e-09	0.00624	0.0793	17:66991278-67171278	0.0793
N-acetyllactosaminide beta-1,3-N-acetylglucosaminyltransferase 2	3	47.5893	4.63571e-11	46.5134	9.09927e-12	-0.0132738	0.0872784	0.903915		1.75e-71	0.275	2.48e-71	0.39	0.335	19:41848684-42028684	0.335
Interleukin-6 receptor subunit beta	4	62.5824	1.64947e-13	62.5346	2.63497e-14	-0.00311948	0.0797907	0.972366	<2e-04	1.02e-16	0.978	1.42e-18	0.0136	0.00889	5:55188967-55368967	0.00889
Zinc-alpha-2-glycoprotein	4	22.8133	4.41689e-05	21.043	2.69513e-05	0.0142392	0.0347137	0.721433	0.0078	5.89e-07	0.932	3.01e-08	0.0476	0.0202	5:55188967-55368967	0.0202
Mannosyl-oligosaccharide 1,2-alpha-mannosidase IB	3	47.3059	5.34138e-11	40.5062	1.95995e-10	0.0510603	0.124623	0.752447		2.03e-13	0.978	2.72e-15	0.0131	0.00897	1:117871171-118051171	0.00897
Haptoglobin	5	6.78435	0.0790983	4.06313	0.13113	-0.0235373	0.0203372	0.366673	0.4104	5.04e-203	0.902	5.05e-204	0.0903	0.00809	16:72015965-72195965	0.00809
Switch-associated protein 70	3	15.3595	0.0004621	10.6277	0.00111404	-0.0231847	0.0347466	0.625409		9.69e-90	0.956	3.61e-91	0.0356	0.00854	19:54234995-54414995	0.00854
Protein eva-1 homolog C	3	6.30632	0.0427169	4.0777	0.0434526	0.0450506	0.0609384	0.594724		1.34e-81	0.946	2.82e-83	0.0199	0.0343	9:117812066-117992066	0.0343
Estrogen sulfotransferase	3	78.1077	1.09426e-17	61.1322	5.33667e-15	0.0505143	0.0958602	0.691252		3.8e-31	0.961	9.02e-33	0.0228	0.0161	3:165391418-165571418	0.0161
PH and SEC7 domain-containing protein 1	4	68.5294	1.31532e-15	7.12077	0.00761961	-0.17282	0.0588495	0.208944		9.78e-98	4.79e-12	7.94e-88	0.0379	0.962	19:45321941-45501941	0.962
Platelet-derived growth factor receptor-like protein	3	4.08962	0.129405	0.115594	0.733863	-0.0216547	0.0108627	0.295998		0	0.0671	0	0.889	0.0435	3:46411769-46591769	0.0435
Ferritin	3	11.6883	0.00289683	11.5269	0.000685961	0.00389327	0.0329044	0.925023		1.37e-60	0.911	1.22e-61	0.0813	0.00808	16:72024002-72204002	0.00808
Protein MENT	3	1.67052	0.433762	0.321274	0.570843	0.0167313	0.014404	0.452503		5.76e-37	1.23e-10	4.68e-27	0.996	0.00377	19:45326741-45506741	0.00377
Normal mucosa of esophagus-specific gene 1 protein	3	0.280796	0.869012	0.010522	0.918299	-0.0126602	0.0243521	0.694789		1.1e-29	0.956	4.06e-31	0.0355	0.00852	19:54237869-54417869	0.00852
Beta-defensin 119	6	17.2903	0.00398091	12.5718	0.0135691	0.0221324	0.0180632	0.287686	0.019	2.55e-32	0.11	2.06e-31	0.889	0.00108	6:31843977-32023977	0.00108
placental growth factor	6	6.65918	0.247246	5.35683	0.252604	-0.0101467	0.0102892	0.379891	0.3204	0.267	0.68	0.00502	0.0128	0.0351	20:18680944-18860944	0.0351
Segment polarity protein dishevelled homolog DVL-2	3	4.41047	0.110225	0.137877	0.7104	-0.0228654	0.011062	0.286857		1.45e-61	0.163	1.54e-62	0.0165	0.821	12:7082084-7262084	0.821
Vascular endothelial growth factor receptor 3	4	59.7779	6.557e-13	58.9853	1.55417e-13	0.00930398	0.0567571	0.884857	0.0872	7.32e-204	0.978	1.07e-205	0.0143	0.00766	3:98326900-98506900	0.00766
Tapasin	3	1.19597	0.54992	0.656376	0.417842	-0.0144951	0.0197328	0.596669		1.14e-60	0.95	3.17e-62	0.0265	0.0232	6:33181953-33361953	0.0232
Carbonic anhydrase-related protein 10	3	76.2596	2.75696e-17	75.3799	3.88315e-18	-0.0122056	0.112985	0.931492		5.71e-31	2.84e-14	1.32e-19	0.00557	0.994	1:109727590-109907590	0.994
Vitronectin	5	4.87204	0.300681	2.82539	0.419338	0.0205302	0.0143506	0.247916	0.3522	3.83e-10	0.973	6.05e-12	0.0154	0.0117	1:57336950-57516950	0.0117
Glycolipid transfer protein domain-containing protein 2	3	1.61276	0.446472	1.35581	0.244266	-0.0117712	0.0270393	0.738607		1.99e-18	0.951	4.74e-20	0.0226	0.026	17:4595228-4775228	0.026
Leucine-rich repeat serine/threonine-protein kinase 2	4	9.94425	0.019046	7.91813	0.0190809	0.0338554	0.0473251	0.548616	0.1886	3.74e-30	0.986	3.3e-32	0.00869	0.00541	17:26604861-26784861	0.00541
Vacuolar protein sorting-associated protein 4B	3	7.66883	0.021614	6.10113	0.0135095	-0.0238967	0.0471424	0.701326		2.44e-35	0.956	9.07e-37	0.0355	0.00863	19:54236212-54416212	0.00863
Alpha-N-acetylgalactosaminide alpha-2,6-sialyltransferase 1	4	10.5749	0.0142613	8.34426	0.0154194	0.0177169	0.0242298	0.54072	0.1458	2.32e-22	0.986	2.05e-24	0.00869	0.00547	17:26604861-26784861	0.00547
Interleukin-22 receptor subunit alpha-2	3	12.4258	0.00200343	6.42915	0.0112262	-0.192525	0.199347	0.511082		5.8e-05	0.981	6.67e-07	0.0113	0.0074	6:137449810-137629810	0.0074
RING finger protein 122	3	71.4808	3.0071e-16	71.4509	2.8424e-17	-0.00445469	0.21797	0.986991		5.55e-18	2.87e-13	4.51e-08	0.00133	0.999	19:45322079-45502079	0.999
Serine/threonine-protein kinase 16	3	10.2656	0.00589994	0.534775	0.464606	0.0517776	0.0165984	0.197493		9.16e-09	0.982	9.06e-11	0.00971	0.00847	1:196562124-196742124	0.00847
Holo-Transcobalamin-2	5	5.77351	0.216713	5.75279	0.124277	0.00259275	0.0249412	0.923765	0.3796	2.09e-244	0.957	6.36e-246	0.0291	0.0135	22:30922756-31102756	0.0135
Promotilin	3	4.07863	0.130118	0.560112	0.454215	0.0216516	0.0115428	0.311808		4.16e-82	0.963	1.35e-83	0.0314	0.00542	6:33688964-33868964	0.00542
C-reactive protein	4	54.295	9.70719e-12	45.8396	1.11186e-10	0.136509	0.22475	0.605373	<2e-04	1.35e-08	0.97	3.3e-10	0.0237	0.00665	1:66034075-66214075	0.00665
Thioredoxin domain-containing protein 12	6	37.7753	4.18647e-07	5.85724	0.210066	-0.134825	0.0288781	0.00952712	0.0014	2.45e-192	0.571	1.81e-192	0.423	0.00559	3:49787585-49967585	0.00559
Surfeit locus protein 1	3	4.56373	0.102094	4.17895	0.040929	0.01519	0.0500596	0.812447		9.43e-28	0.96	2.42e-29	0.0246	0.0159	11:18156638-18336638	0.0159
ADP-ribosyl cyclase/cyclic ADP-ribose hydrolase 1	3	4.56857	0.101847	0.216234	0.641925	0.0341576	0.0163729	0.284556		2.49e-05	0.98	3e-07	0.0118	0.00789	19:15490290-15670290	0.00789
Neutrophil cytosol factor 2	3	17.5427	0.000155111	1.56371	0.211123	0.232004	0.072577	0.193012		4.39e-112	0.956	1.63e-113	0.0356	0.00876	19:54234995-54414995	0.00876
Protein-tyrosine sulfotransferase 2	4	54.9035	7.1996e-12	10.575	0.00505449	-0.151753	0.0524109	0.101451	0.0006	6.14e-19	0.0342	2.38e-18	0.132	0.834	9:136059711-136239711	0.834
Eotaxin	3	3.04999	0.217622	0.952276	0.329141	-0.0240679	0.0166174	0.384698		8.52e-22	0.976	1.06e-23	0.0121	0.0117	3:42816116-42996116	0.0117
C-C motif chemokine ligand 4	3	14.535	0.000697856	6.81945	0.00901702	0.207919	0.195473	0.480364		6e-35	0.0116	5.12e-34	0.0979	0.891	3:46367412-46547412	0.891
RNA polymerase II elongation factor ELL	3	3.25314	0.196602	3.18654	0.074247	0.00414625	0.0286792	0.908595		3.15e-12	0.986	2.73e-14	0.00856	0.00538	17:26626821-26806821	0.00538
Galanin-like peptide	3	3.63548	0.162392	2.80583	0.0939223	-0.0118318	0.0217588	0.682932		7.65e-05	0.955	1.59e-06	0.0199	0.0253	19:56598781-56778781	0.0253
Dickkopf-related protein 4	4	25.3723	1.2906e-05	20.2233	4.06048e-05	0.0308328	0.0432075	0.54951	0.0078	2.34e-15	0.143	5.16e-16	0.0307	0.826	8:106491528-106671528	0.826
Cyclic AMP-dependent transcription factor ATF-6 alpha	3	7.15659	0.0279233	6.3167	0.0119606	-0.0101498	0.0278349	0.7774		4.52e-19	0.953	7.09e-21	0.0149	0.0322	10:14772082-14952082	0.0322
PR domain zinc finger protein 1	3	5.1974	0.0743703	0.00437543	0.947261	-0.230417	0.101113	0.263255		1.8e-144	0.334	7.34e-145	0.135	0.531	3:49620479-49800479	0.531
Thioredoxin domain-containing protein 5	3	17.067	0.000196761	13.8582	0.000197138	0.0343471	0.0713783	0.714481		2.59e-25	0.977	4.61e-27	0.0174	0.00562	17:80257063-80437063	0.00562
Growth/differentiation factor 11/8	4	11.4957	0.00932611	10.857	0.00438959	0.118708	0.346074	0.764286	0.0516	2.09e-06	0.972	4.86e-08	0.0226	0.00589	17:48817834-48997834	0.00589
Interleukin-5 receptor subunit alpha	3	6.26707	0.0435635	4.6851	0.0304253	0.0128085	0.0220425	0.664887		7.47e-37	0.969	1.78e-38	0.0231	0.00779	3:3060964-3240964	0.00779
Interleukin-3 receptor subunit alpha	3	29.0212	4.99031e-07	16.676	4.43379e-05	-0.0352962	0.0410228	0.54768		3.94e-186	0.0324	1.53e-185	0.125	0.843	9:136051870-136231870	0.843
Secreted and transmembrane protein 1	3	53.5451	2.35955e-12	21.281	3.96635e-06	-0.144245	0.117149	0.434242		1.81e-23	0.97	4.24e-25	0.0227	0.00776	17:80199284-80379284	0.00776
Kelch-like protein 13	3	9.99955	0.00673945	9.77579	0.00176825	0.0191887	0.126831	0.904408		3.91e-49	0.986	3.45e-51	0.00869	0.00548	17:26604861-26784861	0.00548
Rho GTPase-activating protein 30	5	7.45994	0.113489	5.63471	0.1308	-0.0214408	0.0217499	0.396921	0.1822	1.19e-22	0.986	1.05e-24	0.00869	0.00547	17:26604861-26784861	0.00547
Glutathione S-transferase omega-1	3	3.9689	0.137456	0.691885	0.405524	-0.0924817	0.0510878	0.321296		0	0.965	0	0.0196	0.0154	10:105930398-106110398	0.0154
Angiostatin	3	21.6433	1.99623e-05	19.0449	1.27679e-05	-0.020107	0.0544352	0.774745		1.52e-66	2.3e-51	6.62e-16	1	1.64e-16	6:161002438-161182438	1.64e-16
Cation-dependent mannose-6-phosphate receptor	3	10.1695	0.00619043	5.27404	0.0216457	0.0371935	0.0386049	0.511853		5.81e-15	0.986	4.94e-17	0.00837	0.00538	17:26623970-26803970	0.00538
SPARC-like protein 1	3	4.19137	0.122986	3.89854	0.0483282	-0.00522375	0.01906	0.829704		3.14e-96	0.974	5.26e-98	0.0163	0.00972	4:88372729-88552729	0.00972
Kunitz-type protease inhibitor 2	3	0.09963	0.951405	0.083148	0.773076	0.00179518	0.0139831	0.918714		0	0.966	0	0.015	0.0194	19:38701841-38881841	0.0194
Bone sialoprotein 2	3	6.88766	0.0319422	0.967203	0.325379	0.0554078	0.0227716	0.248242		2.43e-20	0.986	2.07e-22	0.00837	0.00538	17:26623970-26803970	0.00538
Neural cell adhesion molecule L1-like protein	3	0.80832	0.667537	0.298014	0.58513	0.0146125	0.0204554	0.605107		2.9e-10	0.971	6.12e-12	0.0205	0.00859	3:17776-197776	0.00859
Lysosomal protective protein	4	22.0629	6.32951e-05	18.4244	9.98132e-05	0.0378402	0.060211	0.593905	0.0142	3.9e-16	0.145	8.61e-17	0.0312	0.823	8:106491528-106671528	0.823
Augurin	3	10.441	0.00540458	0.00615019	0.937491	0.0515375	0.0159544	0.191121		5.32e-10	0.981	5.49e-12	0.0101	0.00872	1:196577252-196757252	0.00872
Histone-lysine N-methyltransferase SUV420H2	3	2.49502	0.287218	1.87577	0.170816	0.0103669	0.0180427	0.667994		0.0123	0.948	0.000134	0.0103	0.0294	5:154044687-154224687	0.0294
Peptidyl-glycine alpha-amidating monooxygenase	6	7.32601	0.197501	4.37214	0.357978	0.0173432	0.0105499	0.17554	0.3176	1.07e-70	0.974	1.52e-72	0.0138	0.0117	5:102328604-102508604	0.0117
Complement C1q tumor necrosis factor-related protein 5	4	8.45722	0.0374495	8.09744	0.0174447	-0.0142186	0.0476974	0.793743	0.0958	2.97e-18	0.849	2.53e-19	0.0722	0.0784	5:131477924-131657924	0.0784
Sorting nexin-7	4	81.569	1.41399e-17	57.6873	2.97415e-13	0.0786588	0.0864449	0.458909	<2e-04	5.58e-16	5.23e-12	4.53e-06	0.0415	0.958	19:45321941-45501941	0.958
Maspardin	3	2.37422	0.305102	1.39927	0.236846	-0.0102481	0.0122774	0.557196		1.55e-96	0.956	5.76e-98	0.0354	0.0089	19:54237869-54417869	0.0089
Epididymal secretory protein E1	3	9.18985	0.010103	8.9534	0.00276954	0.00455555	0.0280326	0.89744		0	0.536	0	0.459	0.00519	21:46841109-47021109	0.00519
Sarcoplasmic/endoplasmic reticulum calcium ATPase 3	3	2.50462	0.285844	2.4156	0.120132	0.00604615	0.0314962	0.879261		2.02e-08	0.971	4.62e-10	0.0221	0.00696	20:44444651-44624651	0.00696
Periostin	3	4.94123	0.084533	0.0871164	0.767876	0.05834	0.0264796	0.271251		1.22e-11	0.864	3.36e-13	0.0238	0.112	13:38106942-38286942	0.112
Signal transducer and activator of transcription 1-alpha/beta	3	0.66155	0.718367	0.643714	0.422369	-0.00146915	0.0110006	0.915479		1.48e-53	0.956	5.45e-55	0.0353	0.0084	19:54230716-54410716	0.0084
Pro-FMRFamide-related neuropeptide FF	3	4.90981	0.0858715	4.17102	0.041121	0.0369518	0.0878007	0.746397		5.29e-74	0.956	1.95e-75	0.0353	0.00874	19:54230939-54410939	0.00874
matrix metallopeptidase 3	4	3.60964	0.306818	3.16181	0.205788	0.00550727	0.0103475	0.647772	0.506	2.6e-108	0.986	2.32e-110	0.00878	0.00559	11:102609460-102789460	0.00559
Cystatin-F	4	24.1948	2.2747e-05	1.67454	0.432891	0.0402823	0.00848843	0.04165	0.0138	2.73e-179	0.979	4.17e-181	0.0149	0.00651	20:24809906-24989906	0.00651
Regulator of G-protein signaling 8	3	10.4517	0.00537587	0.115923	0.733499	0.0358567	0.0111532	0.191981		1.64e-07	0.932	8.39e-09	0.0476	0.0202	5:40882211-41062211	0.0202
Toll-like receptor 4:Lymphocyte antigen 96 complex	4	58.3405	1.32958e-12	51.512	6.52092e-12	-0.0271769	0.0527811	0.657882	0.0188	1.95e-57	0.956	4.67e-59	0.0228	0.0208	9:120385302-120565302	0.0208
Contactin-5	3	1.79091	0.408421	1.23113	0.267188	-0.0280152	0.0415467	0.62231		5.37e-52	0.956	1.99e-53	0.0355	0.00864	19:54237313-54417313	0.00864
Epididymal-specific lipocalin-10	3	75.6837	3.67696e-17	73.2702	1.13063e-17	0.0198641	0.109447	0.885701		2.1e-25	4.81e-12	1.7e-15	0.0381	0.962	19:45321941-45501941	0.962
TNF receptor superfamily member 11b	12	17.3711	0.0973673	15.8541	0.103885	-0.00736822	0.00753259	0.351057	0.0992	0.933	0.0435	0.0211	0.000982	0.0014	14:35756593-35936593	0.0014
Growth factor receptor-bound protein 7	3	10.3995	0.00551783	4.52755	0.0333534	0.0530615	0.0465927	0.458734		6.96e-12	0.986	6.14e-14	0.00869	0.00544	17:26604861-26784861	0.00544
Transmembrane protein 87B	5	5.04728	0.282481	4.21281	0.239382	0.00838729	0.0108804	0.496933	0.3466	1.04e-44	0.972	1.69e-46	0.0157	0.0125	3:186305113-186485113	0.0125
Chitotriosidase-1	3	0.446363	0.79997	0.0587912	0.808417	0.00447994	0.00719608	0.645506		0	0.966	0	0.0256	0.00858	1:203094766-203274766	0.00858
Epididymis-specific alpha-mannosidase	3	88.2841	6.75089e-20	7.31113	0.00685287	0.295613	0.0888272	0.18583		9.29e-38	0.98	1.39e-39	0.0147	0.00537	4:6510012-6690012	0.00537
Vascular cell adhesion protein 1	3	56.6318	5.04148e-13	49.1631	2.35545e-12	0.0487649	0.125113	0.763398		4.37e-18	4.3e-10	9.99e-11	0.00885	0.991	12:111794608-111974608	0.991
C-C motif chemokine 25	5	64.2911	3.62898e-13	44.1873	1.37707e-09	-0.0294714	0.025226	0.327087	0.0004	6.4e-100	0.958	2.04e-101	0.0305	0.012	19:8031096-8211096	0.012
Tenascin-X	3	6.54795	0.0378556	0.199016	0.655516	-0.0950676	0.0377296	0.240519		3.01e-88	0.11	2.43e-87	0.888	0.00198	6:31848120-32028120	0.00198
Human Chorionic Gonadotropin	3	0.186158	0.911121	0.160722	0.688493	0.00183077	0.0114791	0.899315		1.12e-132	0.956	3.17e-134	0.0271	0.0166	19:49427331-49607331	0.0166
Keratinocyte differentiation-associated protein	3	0.627903	0.730554	0.0317685	0.858537	-0.0611278	0.0791711	0.581426		2.02e-21	0.941	1.07e-22	0.0497	0.00897	7:94850235-95030235	0.00897
Cerebellin-4	3	17.0155	0.000201896	16.9458	3.84615e-05	-0.0217847	0.339733	0.959234		2.77e-07	0.973	5.32e-09	0.0187	0.0079	20:54357947-54537947	0.0079
Tryptase beta-2	3	1.34979	0.50921	1.30987	0.252419	0.00166838	0.0095568	0.889971		0	0.969	0	0.0253	0.00593	16:1204025-1384025	0.00593
A disintegrin and metalloproteinase with thrombospondin motifs 13	3	1.11518	0.572586	1.11212	0.291622	-0.000652724	0.0124331	0.966609		1.16e-90	0.964	3.16e-92	0.0262	0.0096	9:136208131-136388131	0.0096
Retinal rod rhodopsin-sensitive cGMP 3',5'-cyclic phosphodiesterase subunit delta	3	0.220026	0.895822	0.161433	0.68784	-0.00879544	0.0363359	0.848808		5.57e-07	0.978	8.17e-09	0.0143	0.00782	14:106835141-107015141	0.00782
Cadherin-7	4	9.74455	0.0208672	9.13193	0.0103999	-0.00982873	0.0268329	0.749265	0.1058	2.93e-22	0.666	1.43e-22	0.326	0.0078	1:169391731-169571731	0.0078
C-C motif chemokine 25	4	60.7914	3.98239e-13	31.142	1.72821e-07	-0.0595844	0.04318	0.301628	0.0004	2.11e-40	0.879	6.69e-42	0.0278	0.0934	19:8030498-8210498	0.0934
Low affinity immunoglobulin gamma Fc region receptor II-b	4	4.15752	0.244949	3.96511	0.137717	0.00666562	0.0213966	0.784875	0.6178	0	0.964	0	0.0189	0.0167	1:161551384-161731384	0.0167
Calcium/calmodulin-dependent protein kinase type 1D	3	10.1546	0.00623676	8.40066	0.00375086	0.0229975	0.0503304	0.727143		1.5e-27	0.986	1.33e-29	0.00869	0.00543	17:26604861-26784861	0.00543
Sialic acid-binding Ig-like lectin 7	3	1.59068	0.451428	0.88266	0.347474	-0.00968028	0.0115044	0.554683		9.71e-28	0.951	1.7e-29	0.0166	0.0321	19:51556140-51736140	0.0321
Protocadherin beta-4	3	10.323	0.00573305	5.94396	0.0147678	0.0420566	0.0489984	0.548441		1.36e-27	0.986	1.2e-29	0.00869	0.00547	17:26604861-26784861	0.00547
ERO1-like protein alpha	3	10.6172	0.00494892	5.7	0.0169649	0.0330517	0.0355856	0.523491		2.28e-17	0.986	2.02e-19	0.00869	0.00547	17:26604861-26784861	0.00547
Glycerol-3-phosphate dehydrogenase 1-like protein	3	10.4839	0.00529003	3.5376	0.0599923	0.0557185	0.0397629	0.39459		1.67e-21	0.986	1.48e-23	0.00869	0.00542	17:26604861-26784861	0.00542
Oxysterols receptor LXR-beta	3	9.85523	0.00724375	9.04643	0.00263208	0.0128959	0.043129	0.815033		4.87e-38	0.986	4.29e-40	0.00869	0.00547	17:26604861-26784861	0.00547
Brorin	3	0.930804	0.627883	0.902527	0.342105	0.00985296	0.0585939	0.89394		1.99e-39	0.973	3.66e-41	0.0179	0.00887	7:49722564-49902564	0.00887
Protein kinase C iota type	3	4.69817	0.0954566	2.88891	0.089191	0.0221923	0.0280427	0.573809		7.52e-11	0.956	2.78e-12	0.0353	0.00828	19:54230716-54410716	0.00828
Interleukin-36 alpha	3	9.86399	0.00721209	9.28973	0.00230442	0.0102553	0.0412471	0.844862		2.73e-37	0.986	2.4e-39	0.00869	0.00547	17:26604861-26784861	0.00547
SLAM family member 7	3	9.74748	0.00764471	9.40253	0.00216686	0.0106074	0.0553803	0.879522		8.47e-49	0.986	7.47e-51	0.00869	0.00548	17:26604861-26784861	0.00548
Parathyroid hormone-related protein	4	2.45115	0.484185	2.42149	0.297975	0.00547606	0.0349889	0.890003	0.5586	3.91e-18	0.982	5.07e-20	0.0127	0.00553	4:187079167-187259167	0.00553
Endothelin-2	3	12.8763	0.00159939	0.876389	0.349193	0.0515505	0.0148814	0.178913		6e-37	0.986	5.29e-39	0.00869	0.00548	17:26604861-26784861	0.00548
Signal-regulatory protein beta-1	4	2.31106	0.510406	0.859936	0.65053	-0.00960569	0.00797401	0.351557	0.5628	1.03e-201	0.983	1.08e-203	0.0103	0.00647	20:1453066-1633066	0.00647
Reticulon-4 receptor	3	5.4462	0.0656708	4.27477	0.0386823	0.016846	0.0321806	0.692985		1.86e-28	0.953	3.99e-30	0.0204	0.027	22:20084853-20264853	0.027
alpha-2-macroglobulin receptor-associated protein	4	4.1547	0.245236	2.11259	0.347742	-0.0133487	0.00960047	0.298916	0.4516	1.13e-138	0.236	3.65e-138	0.761	0.00339	6:31234756-31414756	0.00339
Guanylate-binding protein 6	3	10.4879	0.00527938	7.03399	0.00799772	0.026545	0.0378816	0.610885		2.13e-20	0.986	1.88e-22	0.00869	0.00541	17:26604861-26784861	0.00541
CD63 antigen	3	3.08884	0.213436	0.763162	0.382341	0.0438708	0.0287674	0.36949		2.43e-18	0.982	3.13e-20	0.0127	0.00565	4:187073614-187253614	0.00565
Zinc fingers and homeoboxes protein 3	3	2.26302	0.322546	1.79266	0.180603	0.0120654	0.0235544	0.698633		6.28e-07	0.684	2.73e-07	0.297	0.0191	6:32552759-32732759	0.0191
Granzyme B	4	7.68345	0.0530274	0.49526	0.780649	0.0189161	0.00705541	0.115506	0.4654	0	0.961	0	0.0193	0.02	14:25012160-25192160	0.02
Insulin growth factor-like family member 3	3	10.7789	0.00456451	2.43678	0.118519	0.0477564	0.0258108	0.315442		7.67e-14	0.986	6.77e-16	0.00869	0.00543	17:26604861-26784861	0.00543
Aurora kinase B	3	10.8734	0.00435382	2.0431	0.152898	0.0442563	0.0212879	0.285424		9.66e-07	0.986	8.52e-09	0.00869	0.00543	17:26604861-26784861	0.00543
Granulysin	4	14.0321	0.00286184	2.95618	0.228073	0.0265925	0.0097145	0.11156	0.3794	2.02e-177	0.911	1.16e-178	0.0523	0.0364	2:85844499-86024499	0.0364
Dual specificity protein kinase CLK2	3	8.91512	0.0115906	8.91287	0.00283168	-0.000703923	0.0442753	0.989879		7.36e-59	0.986	6.5e-61	0.00869	0.00548	17:26604861-26784861	0.00548
Protein kinase C-binding protein NELL1	3	1.14307	0.564658	0.382354	0.536346	-0.00737012	0.00845013	0.543393		7.71e-74	0.976	8.09e-76	0.0102	0.014	11:20865270-21045270	0.014
Prostate-associated microseminoprotein	3	0.367533	0.83213	0.272968	0.601348	-0.0264184	0.0859093	0.810073		0.000264	0.984	2.68e-06	0.00997	0.00619	11:74265523-74445523	0.00619
Interleukin-21	4	5.65322	0.129756	2.16856	0.338146	-0.0357215	0.019926	0.214886	0.2386	6.6e-23	0.721	2.21e-23	0.242	0.037	6:32331469-32511469	0.037
Leucine-rich repeat and transmembrane domain-containing protein 2	3	2.17117	0.337704	2.05118	0.152088	-0.015967	0.0660172	0.848928		5.67e-17	1.23e-10	4.6e-07	1	1.64e-08	19:45358465-45538465	1.64e-08
Sialic acid-binding Ig-like lectin 8	3	7.67539	0.0215432	0.687818	0.406908	0.0299271	0.0113214	0.230241		1.57e-21	0.928	1e-22	0.0594	0.0124	14:94757262-94937262	0.0124
Cation-independent mannose-6-phosphate receptor	7	10.4964	0.105246	10.2133	0.0694125	0.00510892	0.013724	0.724955	0.2932	6.9e-157	8.51e-09	8.1e-149	1	9.03e-11	6:160404409-160584409	9.03e-11
Neurofascin	3	3.78524	0.150677	3.38838	0.0656575	-0.0153148	0.0447492	0.790081		2.26e-88	0.96	6.78e-90	0.0288	0.011	1:204858659-205038659	0.011
Lipase member N	4	3.41082	0.332514	2.96702	0.22684	0.013014	0.0237938	0.639286	0.7472	0.932	0.0354	0.0279	0.00106	0.00314	10:90435792-90615792	0.00314
Immunoglobulin lambda-like polypeptide 1	5	7.54619	0.10969	5.0016	0.17168	0.025336	0.020508	0.304601	0.1508	0.9	0.0691	0.027	0.00207	0.00179	22:23825620-24005620	0.00179
Urea transporter 2	3	20.0399	4.45025e-05	19.7179	8.97587e-06	0.00796038	0.0622852	0.919075		0.9	0.0665	0.027	0.00199	0.00437	14:94757262-94937262	0.00437
Carbohydrate sulfotransferase 11	4	63.042	1.31549e-13	12.8077	0.00165519	0.108755	0.0388301	0.107342	0.0048	0.809	0.152	0.0242	0.00456	0.00985	12:104891657-105071657	0.00985
Leukocyte immunoglobulin-like receptor subfamily B member 4	3	16.6176	0.000246346	2.26729	0.132131	0.0925948	0.0368053	0.240858		0.932	0.0371	0.0279	0.00111	0.00149	10:73460117-73640117	0.00149
Advanced glycosylation end product-specific receptor, soluble	5	33.8001	8.18951e-07	32.4365	4.23431e-07	0.0139054	0.0391557	0.745992	0.0004	0.933	0.037	0.0279	0.00111	0.00143	6:32061443-32241443	0.00143
Contactin-4	3	5.48728	0.0643359	1.96305	0.161187	0.0509032	0.0379909	0.40817		0.932	0.0367	0.0279	0.0011	0.00196	3:3008041-3188041	0.00196
Angiopoietin-1 receptor, soluble	3	10.3295	0.00571463	1.57332	0.209726	-0.0436746	0.0185132	0.255239		0.853	0.116	0.0255	0.00346	0.00278	9:136047657-136227657	0.00278
Cerebral cavernous malformations 2 protein	4	18.6245	0.000326886	18.2578	0.000108484	0.00914824	0.045644	0.85968	0.0102	0.941	0.028	0.0282	0.000838	0.00221	1:196581981-196761981	0.00221
Apolipoprotein L1	5	6.90632	0.140923	5.06774	0.166904	0.00920591	0.00882413	0.373496	0.3432	0.929	0.04	0.0278	0.0012	0.00167	3:193970475-194150475	0.00167
Hemoglobin subunit zeta	3	1.33361	0.513346	1.17352	0.278678	-0.00408204	0.0110522	0.774763		0.915	0.0534	0.0274	0.0016	0.00216	16:113254-293254	0.00216
Resistin	4	4.47092	0.214899	0.0927697	0.954674	0.0246136	0.0117633	0.17149	0.301	0.927	0.0421	0.0278	0.00126	0.00182	19:7643676-7823676	0.00182
Complement component C8	3	4.04719	0.132179	1.15377	0.282761	0.0226733	0.0143176	0.358569		0.938	0.0308	0.0281	0.000919	0.00242	5:40882211-41062211	0.00242
HLA class II histocompatibility antigen, DQ alpha 2 chain	3	5.61189	0.0604495	0.778579	0.377576	-0.020584	0.00936282	0.271765		0.938	0.0314	0.0281	0.000939	0.00143	6:32500159-32680159	0.00143
Cysteine-rich with EGF-like domain protein 1	4	3.45372	0.326814	2.30636	0.315631	0.0297633	0.0298387	0.423624	0.4984	0.933	0.0367	0.0279	0.0011	0.00145	3:9900800-10080800	0.00145
Mannose-binding protein C	4	71.8792	1.68967e-15	41.0233	1.23568e-09	0.0459125	0.0374336	0.34481	0.2694	0.938	0.0309	0.0281	0.000923	0.00164	10:54446839-54626839	0.00164
Solute carrier family 22 member 16	3	1.82079	0.402366	0.205698	0.650161	0.0191648	0.0150802	0.424423		0.936	0.0337	0.028	0.00101	0.00144	1:169396141-169576141	0.00144
Myeloperoxidase	4	0.59445	0.897702	0.429437	0.806768	-0.0039718	0.00977753	0.723924	0.9102	0.716	0.251	0.0215	0.00753	0.00334	17:56268429-56448429	0.00334
Lactase-phlorizin hydrolase	3	64.4233	1.02486e-14	13.9674	0.000186004	-0.07745	0.0407497	0.308341		0.939	0.0302	0.0281	0.000904	0.00161	2:136518646-136698646	0.00161
Corneodesmosin	4	4.47311	0.214701	3.19668	0.202232	0.0194831	0.0218019	0.465813	0.3072	0.923	0.0457	0.0277	0.00137	0.00214	1:159085354-159265354	0.00214
DNA-directed RNA polymerases I and III subunit RPAC1	3	85.9936	2.12187e-19	71.8142	2.3645e-17	0.0532308	0.119795	0.7338		0.939	0.0299	0.0281	0.000894	0.00168	5:40882211-41062211	0.00168
Inter-alpha-trypsin inhibitor heavy chain H1	3	7.00071	0.0301866	1.47684	0.224269	0.0369145	0.0190872	0.303799		0.893	0.0767	0.0267	0.0023	0.00169	3:52731011-52911011	0.00169
Endoplasmic reticulum aminopeptidase 1	3	0.433603	0.80509	0.271941	0.602033	-0.0152584	0.0379495	0.756626		0.917	0.0502	0.0275	0.0015	0.00383	5:96028866-96208866	0.00383
Matrix metalloproteinase-9	3	0.0479492	0.97631	0.0435609	0.834673	-0.00067695	0.0102189	0.957889		1.03e-17	0.97	1.9e-19	0.0179	0.0123	20:44552406-44732406	0.0123
Complement C4	4	5.19845	0.157829	0.85247	0.652963	0.0500611	0.0240136	0.172449	0.2598	1.11e-43	0.728	4.04e-44	0.264	0.00736	6:31906524-32086524	0.00736
PH and SEC7 domain-containing protein 2	4	1.17139	0.759875	0.965789	0.616995	-0.00541519	0.0119427	0.694686	0.8348	6.3e-74	1.23e-10	5.12e-64	1	8.67e-13	19:45362812-45542812	8.67e-13
Protocadherin-10	4	7.06879	0.0697371	3.17176	0.204767	0.0175097	0.0111698	0.257504	0.4904	0	0.978	0	0.0158	0.0063	3:186305436-186485436	0.0063
Neutrophil-activating peptide 2	3	18.0899	0.000117988	7.63865	0.00571306	-0.138068	0.118037	0.450309		1.89e-08	0.147	4.18e-09	0.0316	0.821	8:106491528-106671528	0.821
MICOS complex subunit MIC10	3	8.42131	0.0148366	6.54188	0.0105364	-0.0115112	0.0214763	0.686764		0	0.986	0	0.00869	0.00548	17:26604861-26784861	0.00548
CD177 antigen	3	0.628119	0.730475	0.617274	0.432062	0.00110372	0.0105981	0.933939		1.39e-86	0.944	4.14e-88	0.0282	0.0273	19:43735494-43915494	0.0273
Neutrophil collagenase	5	10.9822	0.0267644	2.74734	0.432242	-0.0256519	0.00893902	0.0640687	0.2662	3.81e-263	0.108	3.09e-262	0.88	0.012	6:31824179-32004179	0.012
Insulin-like growth factor I	3	18.63	9.00638e-05	6.98875	0.00820236	0.0425003	0.0329301	0.419658		6.34e-05	0.932	3.24e-06	0.0476	0.0202	5:40882211-41062211	0.0202
Cadherin-related family member 3	3	0.118777	0.942341	0.0951127	0.757775	0.00565661	0.0367711	0.902829		0.000991	0.978	1.36e-05	0.0134	0.00721	12:101011073-101191073	0.00721
Protein FAM3B	3	71.2654	3.34907e-16	0.994209	0.318716	0.113509	0.0135407	0.0755865		1.37e-40	0.945	2.75e-42	0.0189	0.0358	21:42628262-42808262	0.0358
Lysosomal acid phosphatase	3	14.5421	0.000695374	0.564887	0.452298	0.0489693	0.0130983	0.166387		5.39e-34	0.0742	3.45e-35	0.00383	0.922	14:94754947-94934947	0.922
Osteocalcin	3	1.25943	0.532745	0.0120797	0.912482	-0.0382139	0.0342159	0.464895		2.4e-11	0.957	8.86e-13	0.0353	0.00795	19:54229624-54409624	0.00795
Cytohesin-4	3	0.0692665	0.96596	0.0588453	0.80833	-0.00266274	0.0260837	0.935235		0.000137	0.916	9.29e-06	0.0622	0.0219	13:46543052-46723052	0.0219
Tumor necrosis factor-inducible gene 6 protein	3	5.05837	0.0797239	0.0293667	0.863935	0.0253059	0.0112845	0.267035		4.47e-109	0.963	1.21e-110	0.0261	0.0105	2:152047181-152227181	0.0105
Neural cell adhesion molecule 2	3	0.703865	0.703328	0.241012	0.623476	-0.0112585	0.0165485	0.619681		3.76e-24	0.977	6.51e-26	0.0169	0.00629	21:22735412-22915412	0.00629
Discoidin, CUB and LCCL domain-containing protein 2	3	15.53	0.000424323	12.7479	0.000356415	-0.109953	0.235362	0.721773		4.58e-23	0.952	1.6e-24	0.0332	0.0145	3:98588173-98768173	0.0145
Proactivator polypeptide-like 1	3	2.57772	0.275585	0.67576	0.411051	0.0155342	0.0112639	0.3994		6.83e-63	0.943	3.02e-64	0.0416	0.0153	4:7344456-7524456	0.0153
Beta-1,4-galactosyltransferase 1	5	70.0527	2.21245e-14	58.0992	1.49702e-12	0.0463157	0.0589531	0.489416	<2e-04	8.82e-22	0.343	2.73e-22	0.106	0.551	9:33023322-33203322	0.551
Galanin peptides	3	1.29546	0.523231	0.21169	0.645446	0.0238637	0.0229229	0.4872		3.31e-07	0.688	1.47e-07	0.306	0.00633	1:169482645-169662645	0.00633
Extracellular sulfatase Sulf-2	4	7.57735	0.0556041	6.36927	0.0413934	0.0396723	0.0644124	0.60071	0.1304	2.23e-18	0.957	8.19e-20	0.0352	0.00817	19:54231933-54411933	0.00817
Calpastatin	4	7.40478	0.0600561	7.34444	0.02542	-0.00185356	0.0144598	0.909728	0.1794	8.85e-21	0.915	2.23e-22	0.023	0.0619	10:101739514-101919514	0.0619
Neuropeptide W	3	4.4339	0.108941	0.0869033	0.768151	0.0297483	0.0142681	0.284708		4.33e-42	0.979	6.3e-44	0.0142	0.00658	16:1986202-2166202	0.00658
Palmitoyl-protein thioesterase 1	3	1.54509	0.461837	1.36468	0.242728	0.00478038	0.0131479	0.777995		3.31e-35	0.976	4.53e-37	0.0133	0.0108	1:40469686-40649686	0.0108
Lysosomal Pro-X carboxypeptidase	3	0.0193615	0.990366	3.47596e-05	0.995296	0.00472269	0.0339711	0.91206		8.23e-14	0.971	1.75e-15	0.0206	0.00861	11:82474294-82654294	0.00861
Tenascin	4	4.31445	0.22945	2.03563	0.361385	0.0127106	0.00849462	0.273237	0.4348	9.05e-155	0.955	1.48e-156	0.0156	0.0297	9:117745899-117925899	0.0297
ERO1-like protein beta	3	5.707	0.0576423	5.34058	0.0208345	-0.0111116	0.0424212	0.836911		1.7e-49	0.979	2.44e-51	0.0141	0.00654	1:236309442-236489442	0.00654
Cell growth regulator with EF hand domain protein 1	3	4.91131	0.0858071	1.80109	0.179581	0.0239578	0.0182314	0.414115		2.25e-15	0.97	5.57e-17	0.024	0.00573	3:193970475-194150475	0.00573
Colipase	3	0.199545	0.905043	0.152953	0.695729	0.00447917	0.0207512	0.864661		2.98e-63	0.936	1.03e-64	0.0322	0.0322	6:35661572-35841572	0.0322
Integrin alpha-5	4	4.75663	0.19051	1.86753	0.393072	0.0286044	0.0168287	0.231282	0.2732	0.000171	0.956	6.31e-06	0.0352	0.00819	19:54231933-54411933	0.00819
Zinc finger protein 276	3	90.4825	2.24898e-20	48.3148	3.62994e-12	0.119908	0.128351	0.521642		1.38e-15	0.981	1.42e-17	0.0101	0.00876	1:196577252-196757252	0.00876
Complement C1q subcomponent subunit C	4	5.43844	0.142367	3.14213	0.207824	-0.0178422	0.0147581	0.350202	0.3174	6.52e-56	0.971	9.61e-58	0.0143	0.0144	1:22854209-23034209	0.0144
Cathepsin F	3	12.9773	0.00152063	11.6678	0.000635904	0.0238084	0.0710693	0.794211		1.04e-20	0.98	1.44e-22	0.0135	0.00661	12:102128899-102308899	0.00661
GDNF family receptor alpha-like	3	9.09142	0.0106126	8.62482	0.00331613	-0.0126813	0.0545216	0.854514		1.56e-08	0.176	6.05e-08	0.683	0.141	9:136052185-136232185	0.141
Tumor necrosis factor receptor superfamily member EDAR	4	18.4826	0.00019306	17.105	0.000349702	-0.00845096	0.0210565	0.726986	0.0174	1.82e-37	0.943	5.52e-39	0.0286	0.0288	2:109510755-109690755	0.0288
Protachykinin-1	4	7.6469	0.0539017	6.73087	0.0345471	0.0128063	0.0245464	0.653891	0.1354	4.12e-14	0.982	5.42e-16	0.0129	0.00553	4:187067140-187247140	0.00553
Trefoil factor 1	3	1.49874	0.472664	0.164488	0.685057	0.0304616	0.0263714	0.454262		4.83e-08	0.942	2.43e-09	0.0475	0.0101	21:43697038-43877038	0.0101
Desmocollin-3	3	4.98284	0.0827924	3.96252	0.0465241	-0.216794	0.427233	0.701056		0.00371	0.936	0.000106	0.0267	0.0335	9:14535979-14715979	0.0335
Protein FAM189A2	3	1.27654	0.528206	0.0552565	0.814157	-0.0126495	0.0114463	0.468238		7.77e-38	0.975	8.08e-40	0.0101	0.0144	11:20869394-21049394	0.0144
Vitronectin	3	5.24974	0.072449	3.61302	0.0573289	0.0120862	0.0179572	0.622857		0	0.986	0	0.00869	0.00548	17:26604861-26784861	0.00548
Inactive peptidyl-prolyl cis-trans isomerase FKBP6	3	6.45864	0.0395843	5.67915	0.0171676	-0.00866505	0.0233888	0.774127		0	0.986	0	0.00869	0.00548	17:26604861-26784861	0.00548
Contactin-2	4	10.8638	0.0124859	10.7021	0.00474307	0.00565496	0.0325395	0.878031	0.185	1.74e-96	0.93	8.32e-98	0.0445	0.0258	1:204922198-205102198	0.0258
growth differentiation factor 15	3	0.928269	0.628679	0.927265	0.335575	-0.000473664	0.0149487	0.979835		0.853	0.13	0.012	0.00182	0.00337	4:87406816-87586816	0.00337
Adhesion G protein-coupled receptor F5	5	72.6158	6.36031e-15	72.1274	1.4949e-15	-0.00495809	0.0347885	0.895702	0.0656	2.37e-176	0.762	6.58e-177	0.212	0.026	6:46743695-46923695	0.026
Endoplasmic reticulum aminopeptidase 2	3	1.41807	0.492119	0.438906	0.507651	-0.0231388	0.0233837	0.503351		0	0.936	0	0.0435	0.0209	5:96162432-96342432	0.0209
Stromelysin-2	3	2.59087	0.273779	0.638346	0.42431	0.0197937	0.0141654	0.395439		4.39e-15	0.977	6.66e-17	0.0148	0.00779	11:102559482-102739482	0.00779
Interleukin-1 receptor-like 1	5	1.28865	0.863299	1.12952	0.769954	-0.0027481	0.00688901	0.716657	0.745	0	0.935	0	0.0548	0.0104	2:102831783-103011783	0.0104
Dipeptidase 2	3	84.312	4.91901e-19	70.626	4.31795e-17	-0.295844	0.672058	0.736006		5.56e-20	0.982	7.19e-22	0.0127	0.0055	4:187058133-187238133	0.0055
Cochlin	3	17.2408	0.00018039	6.80608	0.00908478	0.0394969	0.0318986	0.432502		1.21e-31	0.966	1.33e-33	0.0106	0.0237	14:31240413-31420413	0.0237
Dual specificity protein phosphatase 13 isoform A	3	16.4565	16.412	0.000267005	5.09608e-05	0.0118018	0.226759	0.966897		1.41e-28	0.309	1.96e-29	0.0423	0.649	10:76771680-76951680	0.649
T-cell surface glycoprotein CD3 epsilon chain	5	6.31863	0.176583	6.11075	0.106345	0.00717569	0.0224615	0.770327	0.2746	3.23e-19	0.668	1.58e-19	0.327	0.00465	1:169391731-169571731	0.00465
S-formylglutathione hydrolase	3	1.00454	0.605156	0.988753	0.320047	-0.00145591	0.0115888	0.920437		9.3e-78	0.973	1.56e-79	0.0163	0.0107	13:47272384-47452384	0.0107
Angiopoietin-related protein 4	3	8.91128	0.0116129	0.184585	0.667462	-0.094721	0.0320643	0.207796		0.000135	0.934	3.56e-06	0.0247	0.0412	2:3549921-3729921	0.0412
Apolipoprotein L1	4	4.43936	0.217763	3.63963	0.162056	0.0161681	0.0243894	0.575564	0.3856	3.52e-73	0.237	1.13e-72	0.761	0.00179	16:71988043-72168043	0.00179
Creatine kinase M-type	3	3.028537 2 0.21996898		2.805413 1 0.09394666	0.94	0.00624549	0.0221458	0.825007		3.2e-07	0.871	3.73e-08	0.102	0.0271	19:45731183-45911183	0.0271
Complement factor H-related protein 5	3	1.936894 2 0.3796721		1.741729 1 0.1869200	0.19	0.00634737	0.0189619	0.79436		5.19e-52	0.97	4.17e-54	0.00777	0.0227	1:196877354-197057354	0.0227
Glycosaminoglycan xylosylkinase	3	50.6348630 2 1.011065e-11		0.1732327 1 6.772546e-01	0.006	-0.144536	0.0203468	0.0890338		2.27e-12	0.038	8.8e-12	0.147	0.815	9:136059830-136239830	0.815
Alpha-(1,3)-fucosyltransferase 5	3	0.49766941 2 0.7797088		0.06668405 1 0.7962274	0.03	0.0137354	0.0209224	0.63017		6.24e-110	0.961	1.45e-111	0.0223	0.0168	19:5740302-5920302	0.0168
Tyrosine-protein kinase JAK2	5	10.6987	0.0301679	10.0006	0.0185611	0.0118622	0.0259222	0.678341	0.0996	9.05e-54	0.986	7.99e-56	0.00869	0.00548	17:26604861-26784861	0.00548
Pseudokinase FAM20A	4	66.6082	2.27138e-14	56.0857	6.62441e-13	0.0464495	0.0758285	0.602537	<2e-04	6.43e-13	0.955	2.45e-14	0.0363	0.0089	17:66565816-66745816	0.0089
Carbonyl reductase [NADPH] 1	3	0.1924104547 2 0.9082776		0.0001715181 1 0.9895508	0.41	0.00507893	0.0115838	0.736944		5.46e-33	0.88	6.44e-34	0.104	0.0163	21:37356599-37536599	0.0163
Neural cell adhesion molecule 1, 120 kDa isoform	3	1.8114654 2 0.4042456		0.2316797 1 0.6302812	0.88	0.0507319	0.0403628	0.427846		3.41e-11	0.974	7.1e-13	0.0203	0.00531	11:112552632-112732632	0.00531
Calcium/calmodulin-dependent protein kinase type 1	3	1.04953	0.591695	0.281321	0.595837	0.0396311	0.0452166	0.541847		0	0.689	0	0.304	0.00619	1:169421734-169601734	0.00619
rRNA methyltransferase 3, mitochondrial	4	8.59997	0.0351107	8.57064	0.0137692	0.00146731	0.0177378	0.941606	0.3528	2.31e-184	0.986	2.04e-186	0.00869	0.00548	17:26604861-26784861	0.00548
Transmembrane protein 132C	3	2.86927	0.238202	0.849029	0.356827	0.040003	0.0281443	0.390317		7.91e-13	0.714	3.02e-13	0.273	0.0139	12:128667909-128847909	0.0139
Testis-expressed sequence 29 protein	4	4.92521	0.177356	3.0483	0.217806	-0.0197814	0.0178258	0.382681	0.2754	1.68e-84	0.942	8.91e-86	0.0499	0.00861	7:94847696-95027696	0.00861
Microfibrillar-associated protein 2	3	4.84257	0.0888075	4.05141	0.0441344	-0.0299393	0.0677508	0.735102		1.15e-11	0.958	2.04e-13	0.017	0.0253	1:17225425-17405425	0.0253
Testican-3	5	25.6783	3.67403e-05	24.6311	1.84406e-05	0.00876998	0.0245565	0.744636	0.0006	1.47e-18	0.976	2.35e-20	0.0156	0.00871	4:167871738-168051738	0.00871
Scavenger receptor cysteine-rich type 1 protein M130	3	19.4148	6.0833e-05	17.8817	2.35072e-05	-0.0155186	0.0529999	0.818664		1.26e-21	0.981	1.33e-23	0.0103	0.00902	2:134876562-135056562	0.00902
Adrenomedullin	5	11.0741	0.0257433	8.88047	0.0309231	0.0297049	0.0345064	0.452624	0.072	3.38e-20	0.982	4.45e-22	0.0129	0.00547	19:15497345-15677345	0.00547
Inducible T-cell costimulator	3	5.20056	0.0742529	0.281928	0.595441	0.045745	0.0206263	0.269672		2.04e-105	0.992	4.5e-108	0.00218	0.00581	14:106105255-106285255	0.00581
Ski-like protein	3	91.3348	1.46857e-20	2.99752	0.0833922	0.214586	0.0395286	0.115971		2.06e-22	0.956	7.63e-24	0.0355	0.00864	19:54237869-54417869	0.00864
Dihydropteridine reductase	4	0.709227	0.871031	0.706994	0.702228	0.000463624	0.0098109	0.966604	0.8282	1.98e-85	0.971	4.67e-87	0.0229	0.00612	4:17430066-17610066	0.00612
DCN1-like protein 5	4	10.3583	0.0157538	6.31007	0.0426369	0.0371908	0.0328328	0.374846	0.0974	3.94e-20	0.986	3.34e-22	0.00837	0.00536	17:26623970-26803970	0.00536
N-acetylated-alpha-linked acidic dipeptidase 2	3	1.26624	0.530934	0.754029	0.385203	0.0205314	0.0286877	0.604547		1.92e-19	0.97	3.9e-21	0.0198	0.0102	6:25767920-25947920	0.0102
Tumor necrosis factor receptor superfamily member 16	4	12.6462	0.00546766	3.38063	0.184461	0.199778	0.0853289	0.144035	0.051	3.46e-16	0.986	3.05e-18	0.00869	0.00547	17:26604861-26784861	0.00547
Intercellular adhesion molecule 1	3	78.5525	8.76079e-18	13.3671	0.000256078	-0.0918808	0.0416071	0.270698		0	0.977	0	0.0143	0.00825	19:10305683-10485683	0.00825
Protein Z-dependent protease inhibitor	5	4.52104	0.34006	4.30058	0.230783	-0.0103938	0.0265036	0.721137	0.4278	4.75e-91	0.971	7.12e-93	0.0145	0.0145	13:113710622-113890622	0.0145
C-C motif chemokine 3-like 1	3	5.39206	0.0674729	4.90427	0.0267903	0.0113962	0.0361353	0.805512		1.6e-34	0.981	1.57e-36	0.00964	0.00909	17:34301617-34481617	0.00909
Gamma-interferon-inducible protein 16	3	7.57908	0.022606	0.898737	0.343121	-0.0562024	0.0217448	0.235017		8.83e-102	0.956	3.26e-103	0.0353	0.00857	19:54230939-54410939	0.00857
Tyrosine-protein kinase ZAP-70	3	4.19998	0.122458	0.0163771	0.89817	0.021424	0.0104743	0.289492		4.22e-09	0.932	2.15e-10	0.0476	0.0202	5:40882211-41062211	0.0202
Low affinity immunoglobulin gamma Fc region receptor III-B	3	81.0855	2.46896e-18	42.0551	8.87391e-11	0.0640044	0.0664381	0.511876		1.16e-59	0.979	1.7e-61	0.0143	0.00655	1:161418617-161598617	0.00655
Multiple inositol polyphosphate phosphatase 1	3	7.99652	0.0183475	6.40266	0.0113949	-0.019821	0.0397266	0.705375		2.07e-30	0.968	4.76e-32	0.0222	0.00952	3:186566602-186746602	0.00952
Platelet-activating factor acetylhydrolase IB subunit beta	3	0.337993	0.844512	0.0616672	0.80388	0.034767	0.0661388	0.691895		7.06e-15	0.956	2.61e-16	0.0353	0.00825	19:54230716-54410716	0.00825
Ectonucleoside triphosphate diphosphohydrolase 5	4	20.9587	0.000107375	20.9143	2.87413e-05	-0.00202067	0.0310197	0.953987		1.2e-73	0.941	6.08e-75	0.0475	0.0111	14:74397521-74577521	0.0111
L-Selectin	3	26.4107	1.84069e-06	20.1159	7.28867e-06	0.0374677	0.0669787	0.675305		8.45e-79	0.917	7.09e-80	0.077	0.00557	1:169575551-169755551	0.00557
interleukin 1 receptor like 1	3	6.55071	0.0378034	6.34688	0.0117588	-0.00865608	0.0483023	0.887112		1.99e-135	0.934	1.13e-136	0.0528	0.0129	2:102867716-103047716	0.0129
Sushi, von Willebrand factor type A, EGF and pentraxin domain-containing protein 1	4	11.941	0.00758792	11.8626	0.00265498	0.00241952	0.0210456	0.918975	0.1234	2.45e-47	0.908	9.19e-49	0.0341	0.0579	9:113222231-113402231	0.0579
Protein C-ets-2	3	5.96467	0.0506745	0.00840813	0.92694	0.0482814	0.019783	0.247568		1.12e-09	0.966	1.98e-11	0.017	0.0166	19:10130949-10310949	0.0166
Vascular endothelial growth factor A, isoform 121	3	22.8512	1.09126e-05	9.26581	0.00233471	0.0355391	0.0293503	0.439466		4.62e-223	0.976	7.21e-225	0.0152	0.00904	6:43835607-44015607	0.00904
Odorant-binding protein 2b	3	0.19902	0.905281	0.0358777	0.849768	-0.00595116	0.0147339	0.75562		7.17e-161	0.972	1.55e-162	0.021	0.00699	9:138377959-138557959	0.00699
Low affinity immunoglobulin epsilon Fc receptor	3	6.17785	0.0455508	0.757077	0.384245	-0.0407057	0.0174833	0.258265		1.16e-29	0.971	1.85e-31	0.0155	0.0135	19:7668263-7848263	0.0135
Sialic acid-binding Ig-like lectin 9	3	4.04901	0.132059	3.35515	0.0669949	-0.0181669	0.0399486	0.728289		0	0.963	0	0.0168	0.0198	19:51538529-51718529	0.0198
Alpha-amylase 1	4	11.868	0.00784938	11.8414	0.00268335	0.00681308	0.101648	0.952658	0.1702	1.16e-48	0.98	6.18e-51	0.00518	0.0152	1:103977356-104157356	0.0152
Kallikrein-12	3	12.1699	0.0022769	10.1075	0.00147671	0.0192858	0.0426943	0.729893		8.01e-28	0.977	1.22e-29	0.0149	0.00817	19:51445130-51625130	0.00817
Teratocarcinoma-derived growth factor 1	3	2.7045	0.258657	0.52366	0.469285	-0.0140403	0.00950744	0.378934		0	0.146	0	0.853	0.000925	3:46527719-46707719	0.000925
Cytochrome c oxidase assembly factor 3 homolog, mitochondrial	3	3.0557	0.217002	0.299687	0.584079	0.0195924	0.0118018	0.345148		1.23e-05	0.932	6.28e-07	0.0476	0.0202	5:40882211-41062211	0.0202
Heparin-binding EGF-like growth factor	3	17.5468	0.000154794	0.278067	0.597971	0.161129	0.0387742	0.150338		5.42e-08	0.932	1.97e-09	0.0338	0.0339	10:64958306-65138306	0.0339
galectin 3	5	36.6489	2.12767e-07	16.8417	0.000761747	0.0291453	0.0155163	0.156949	0.0336	5.56e-54	0.983	3.13e-56	0.00553	0.0118	14:55711687-55891687	0.0118
Kallikrein-6	3	4.91793	0.0855236	0.0380879	0.845267	0.0351194	0.0158981	0.270618		2.5e-08	0.981	2.57e-10	0.0101	0.00871	1:196577252-196757252	0.00871
Serpin A12	3	2.66089	0.26436	2.36834	0.123818	0.00753251	0.0214321	0.784839		9.35e-22	0.96	2.03e-23	0.0208	0.0193	14:94898407-95078407	0.0193
fatty acid binding protein 4	3	3.64588	0.16155	0.676261	0.410877	0.0929964	0.0539654	0.334738		0.807	0.173	0.0128	0.00273	0.0042	3:20934718-21114718	0.0042
DnaJ homolog subfamily B member 9	4	29.9162	1.43721e-06	22.8509	1.09142e-05	0.0605348	0.0769795	0.514026	0.0056	1.71e-35	0.986	1.51e-37	0.00869	0.00548	17:26604861-26784861	0.00548
Plexin-B2	3	22.4375	1.342e-05	2.35652	0.12476	-0.0549323	0.0188179	0.210107		2.77e-107	0.947	5.11e-109	0.0174	0.0354	22:50637792-50817792	0.0354
Voltage-dependent calcium channel subunit alpha-2/delta-3	3	0.419246	0.81089	0.333739	0.563465	0.00415741	0.0142175	0.818892		7.93e-10	0.978	8.76e-12	0.0108	0.0112	1:172325451-172505451	0.0112
Alpha-L-iduronidase	3	2.9966	0.223509	0.382365	0.53634	0.0230723	0.0142699	0.352623		1.53e-138	0.185	6.76e-138	0.812	0.00315	4:895727-1075727	0.00315
Transferrin receptor protein 1	4	3.65565	0.301128	2.37902	0.30437	0.0251064	0.0242346	0.409051	0.3728	2.24e-10	0.942	1.06e-11	0.0446	0.0136	22:37372936-37552936	0.0136
Oxidoreductase HTATIP2	3	1.25919	0.532807	0.453751	0.500559	0.0120814	0.0134617	0.534369		0.921	0.0414	0.034	0.00153	0.00196	19:54230939-54410939	0.00196
GDH/6PGL endoplasmic bifunctional protein	5	6.60572	0.15825	6.6045	0.0856309	0.000300609	0.0128184	0.982763	0.2684	2.81e-115	0.973	5.61e-117	0.0194	0.00803	1:9215445-9395445	0.00803
Glycogen phosphorylase, liver form	3	1.47172	0.479093	0.0229396	0.879614	0.0387277	0.0321752	0.441333		3.46e-41	0.956	1.28e-42	0.0353	0.00835	19:54230939-54410939	0.00835
Tyrosine-protein kinase receptor Tie-1, soluble	4	5.90398	0.116376	2.67905	0.26197	-0.013317	0.00858263	0.260926	0.3762	1.25e-116	0.174	4.84e-116	0.677	0.149	9:136041415-136221415	0.149
C-C motif chemokine 17	5	45.7279	2.80575e-09	38.421	2.30196e-08	0.0284545	0.0376711	0.504937	0.0002	3.07e-25	0.976	3.8e-27	0.0121	0.0117	3:42816116-42996116	0.0117
Septin-10	3	4.54499	0.103055	0.129561	0.718887	0.0218573	0.0104018	0.282774		8.06e-40	0.977	1.38e-41	0.0167	0.00625	1:57307082-57487082	0.00625
Beta-defensin 1	3	0.689523	0.708389	0.667637	0.413877	0.00170839	0.0115479	0.906497		9.38e-48	0.957	3.67e-49	0.0374	0.00545	8:6648228-6828228	0.00545
Tapasin-related protein	3	0.348892	0.839922	0.335411	0.56249	0.00109264	0.00941087	0.926415		0	0.951	0	0.0354	0.0139	12:6472836-6652836	0.0139
P-selectin	6	98.4857	1.10187e-19	85.58	1.14263e-17	0.0306917	0.0395171	0.480724	<2e-04	3.3e-93	0.688	1.47e-93	0.306	0.00608	1:169473951-169653951	0.00608
Calpain-2 catalytic subunit	3	6.8618	0.0323578	0.000101842	0.991948	0.0349803	0.0133539	0.232162		0.000531	0.926	9.72e-06	0.0169	0.0569	1:223774380-223954380	0.0569
3-hydroxyanthranilate 3,4-dioxygenase	4	6.78208	0.0791778	0.669832	0.715398	0.0252092	0.0101967	0.13198	0.3034	9.85e-211	0.97	2.43e-212	0.024	0.00573	3:193970475-194150475	0.00573
Receptor-type tyrosine-protein kinase FLT3	3	5.65788	0.0590754	5.04935	0.0246352	0.00956118	0.0275414	0.78728		3.86e-05	0.932	1.97e-06	0.0476	0.0202	5:40882211-41062211	0.0202
nerve growth factor	5	1.7272	0.785771	1.72601	0.631167	0.000367038	0.0106331	0.974632	0.8472	0.231	0.728	0.00264	0.00826	0.0302	1:227484489-227664489	0.0302
C-C motif chemokine 15	3	23.772	6.88631e-06	15.8412	6.88859e-05	-0.0259346	0.0366536	0.607981		0	0.94	0	0.0452	0.0149	17:34239822-34419822	0.0149
Torsin-1A-interacting protein 1	4	1.83908	0.606467	0.644316	0.724584	0.0139851	0.0127945	0.388464	0.677	6.19e-47	0.986	5.46e-49	0.00869	0.00548	17:26604861-26784861	0.00548
MAP kinase-activated protein kinase 5	4	7.65013	0.0538239	7.27497	0.0263185	0.00616038	0.0191822	0.778551	0.4092	4.85e-247	1.23e-10	3.93e-237	1	2.32e-12	19:45358465-45538465	2.32e-12
Alpha-(1,6)-fucosyltransferase	3	21.1147	2.60022e-05	7.91681	0.00489776	0.0275058	0.0213034	0.419532		0	0.951	0	0.0429	0.00651	14:65706846-65886846	0.00651
Disintegrin and metalloproteinase domain-containing protein 23	5	16.0218	0.00299006	6.01214	0.111021	0.120757	0.0540327	0.111489	0.0866	8.66e-57	0.758	2.62e-57	0.229	0.0125	2:207234282-207414282	0.0125
Serine protease inhibitor Kazal-type 6	3	0.233978	0.889595	0.204142	0.651398	0.0014972	0.00866783	0.89111		3.59e-119	0.969	4.26e-121	0.0115	0.0197	5:147513178-147693178	0.0197
C-type mannose receptor 2	3	1.37946	0.50171	0.317758	0.572958	0.0510173	0.0495125	0.490472		1.38e-05	0.979	1.98e-07	0.014	0.00714	17:60547258-60727258	0.00714
Protein CREG1	3	5.89849	0.0523793	0.212969	0.64445	-0.0563812	0.0236455	0.252806		1.76e-33	0.98	2.43e-35	0.0135	0.00667	12:102128899-102308899	0.00667
ADP-ribose pyrophosphatase, mitochondrial	3	33.1289	6.39948e-08	20.7143	5.33161e-06	-0.074508	0.0962435	0.580604		1.05e-35	0.845	2.56e-37	0.0205	0.135	17:64120580-64300580	0.135
ER membrane protein complex subunit 4	3	0.930605	0.627945	0.0837543	0.772273	0.0208681	0.0226767	0.526426		5e-126	0.926	3.31e-127	0.0613	0.0128	19:6616298-6796298	0.0128
CUB and sushi domain-containing protein 1	3	1.44398	0.485786	0.312231	0.576314	-0.0528064	0.0496378	0.480316		3.87e-09	0.982	5.01e-11	0.0127	0.00557	4:187079167-187259167	0.00557
Programmed cell death 1 ligand 2	3	9.34067	0.00936914	0.0778381	0.780249	-0.0510639	0.0167781	0.2021		2.54e-43	0.941	1.44e-44	0.0533	0.00585	9:5420644-5600644	0.00585
Leukocyte immunoglobulin-like receptor subfamily A member 4	4	30.4112	1.13077e-06	22.1499	1.54959e-05	-0.0617128	0.0714529	0.478794	0.0014	1.41e-14	0.966	4.02e-16	0.0275	0.00684	19:54759942-54939942	0.00684
Diamine acetyltransferase 2	3	0.232184	0.890393	0.0386165	0.84421	-0.00837931	0.0190455	0.736136		3.45e-06	0.956	1.28e-07	0.0355	0.00836	19:54237869-54417869	0.00836
Phosphatidylinositol 4-phosphate 3-kinase C2 domain-containing subunit alpha	3	10.9382	0.00421493	0.0147373	0.903376	0.0452412	0.0136884	0.187044		3.65e-07	0.725	1.26e-07	0.25	0.0256	6:32413420-32593420	0.0256
matrix metallopeptidase 10	4	4.80383	0.186738	0.481677	0.785968	0.0201965	0.00971464	0.173167	0.3206	4.81e-14	0.948	5.44e-16	0.0107	0.0416	11:102559482-102739482	0.0416
Polypeptide N-acetylgalactosaminyltransferase 1	4	5.08512	0.165669	2.0823	0.353049	0.0404101	0.0237947	0.231552	0.2318	1.21e-08	0.982	1.2e-10	0.0097	0.00866	1:196562124-196742124	0.00866
NAD-dependent protein deacetylase sirtuin-2	3	7.19287	0.0274213	6.51318	0.0107078	0.0126556	0.0391765	0.801082		2.85e-41	0.958	6.33e-43	0.0213	0.0205	10:7682035-7862035	0.0205
Serine protease inhibitor Kazal-type 2	3	5.03734	0.0805666	4.92417	0.0264835	-0.00359737	0.0237294	0.904218		1.96e-21	0.805	1e-22	0.0411	0.154	4:57599460-57779460	0.154
Cysteine-rich secretory protein LCCL domain-containing 2	4	5.56953	0.134539	4.74118	0.0934258	-0.0088342	0.0149447	0.614345	0.2308	1.38e-12	0.965	3.98e-14	0.0279	0.00669	16:84748761-84928761	0.00669
Ubiquitin-like protein ISG15	4	3.93037	0.269082	3.81001	0.148822	-0.00437459	0.0174038	0.825005	0.3444	3.12e-06	0.686	1.38e-06	0.304	0.01	6:32562281-32742281	0.01
Platelet endothelial cell adhesion molecule	3	4.45285	0.107914	0.375114	0.54023	0.0357165	0.0176872	0.292724		9.88e-08	0.981	1.02e-09	0.0101	0.00851	1:196581981-196761981	0.00851
Protein FAM3B	4	71.4314	2.10725e-15	41.4945	9.76322e-10	0.0539975	0.0449521	0.35262	0.0064	1.18e-61	0.907	2.42e-63	0.0185	0.0743	21:42631869-42811869	0.0743
Matrix metalloproteinase-17	3	2.82373	0.243689	2.04226	0.152982	0.0205973	0.0332976	0.647331		0.000154	0.956	5.7e-06	0.0353	0.0083	19:54230636-54410636	0.0083
Interleukin-17 receptor A	3	0.577952	0.74903	0.173789	0.676766	0.0048609	0.00764607	0.639493		0	0.978	0	0.0169	0.00538	22:17496631-17676631	0.00538
Tumor necrosis factor receptor superfamily member 1B	3	29.2246	4.5078e-07	26.0246	3.37092e-07	-0.020707	0.0590524	0.785295		1.82e-09	0.975	2.24e-11	0.012	0.0128	1:12161341-12341341	0.0128
CREB-binding protein	4	1.9568	0.58142	0.0301379	0.985044	0.0185656	0.0133754	0.299527	0.5896	1.16e-08	0.944	3.97e-10	0.0323	0.0239	5:39694053-39874053	0.0239
C-C motif chemokine 14	3	2.52058	0.283572	0.229195	0.632121	-0.02087	0.0137871	0.371661		1.69e-91	0.944	8.59e-93	0.0481	0.00842	17:34222337-34402337	0.00842
Neurensin-1	3	0.914027	0.633172	0.451736	0.501512	0.0292949	0.0430858	0.61986		3.41e-12	0.986	3e-14	0.00869	0.00555	17:26604861-26784861	0.00555
A disintegrin and metalloproteinase with thrombospondin motifs 6	3	1.9463	0.377891	1.78241	0.181854	-0.00376986	0.0124324	0.812568		2.65e-61	0.961	6.35e-63	0.023	0.0159	11:18167017-18347017	0.0159
Leukocyte immunoglobulin-like receptor subfamily B member 1	3	9.14993	0.0103067	9.1018	0.00255358	0.00214881	0.0295493	0.953787		1.44e-301	0.93	7.12e-303	0.046	0.0236	19:55055093-55235093	0.0236
Transmembrane protein 2	3	2.00972	0.366095	0.822773	0.364371	-0.0520378	0.0477643	0.472756		3.17e-12	0.982	4.05e-14	0.0125	0.00545	19:15495889-15675889	0.00545
Epiregulin	3	6.73846	0.0344161	6.72678	0.00949756	0.003182	0.0763756	0.973492		0.000102	0.982	1.2e-06	0.0115	0.00685	3:56759749-56939749	0.00685
Sushi, von Willebrand factor type A, EGF and pentraxin domain-containing protein 1	4	15.9634	0.00115377	12.7172	0.00173178	-0.0234145	0.0327705	0.549057	0.012	4.9e-36	0.908	1.84e-37	0.0341	0.0579	9:113222231-113402231	0.0579
Coagulation Factor X	3	3.54738	0.169706	0.000650655	0.97965	-0.0341995	0.0181596	0.310754		4.14e-26	0.963	8.32e-28	0.0193	0.018	9:117000434-117180434	0.018

## Sheet: Sheet11
Table s7 Sensitivity analyses and colocalization analysis for significant blood proteins.
		mr_heterogeneity				mr_pleiotropy			Colocalisation analysis
		IVW		MR Egger
proteins	SNPs	Q estimate	P value for Q estimate	Q estimate	P value for Q estimate	egger_intercept	se	pval	PP.H0.abf	PP.H1.abf	PP.H2.abf	PP.H3.abf	PP.H4.abf	chrpos	PP abf for shared variant
Cardiotrophin-1	3	2.01812	0.364561	1.95344	0.162217	0.0277232	0.15235	0.885408	9.52e-148	4.79e-12	7.73e-138	0.0379	0.962	19:45321941-45501941	0.962
Selenoprotein S	3	2.25478	0.323877	0.166828	0.682946	0.0485073	0.0335697	0.385392	4.03e-118	2.87e-13	3.27e-108	0.00133	0.999	19:45322079-45502079	0.999
Killer cell immunoglobulin-like receptor 2DS2	6	5.70817	0.335658	3.50731	0.476768	0.0127231	0.00857621	0.212088	2.84e-136	0.974	3.2e-138	0.011	0.815	19:55159060-55339060	0.815
Vacuolar protein sorting-associated protein 29	3	3.59707	0.165541	0.401419	0.526358	0.0149803	0.00837994	0.324695	0	2.89e-13	0	0.00134	0.999	19:45322079-45502079	0.999
Histo-blood group ABO system transferase	3	7.05839	0.0293285	3.77745	0.0519478	-0.0191803	0.0205805	0.522409	0	0.00509	0	0.0188	0.976	9:136047106-136227106	0.976

## Sheet: Sheet15
Table s8 MR estimates of cardiovascular risk factors on MI
Risk factor	beta	se	OR	95% CI	p value
BMI
IVW	0.0756074	0.0109641	1.07854	1.056-1.102	5.35229e-12
Weighted-median	0.0739096	0.0141018	1.07671	1.047-1.107	1.59576e-07
mr_pleiotropy	0.000482864	0.00510651	1.00048	0.991-1.011	0.925237
FBG
IVW	0.0799389	0.0681658	1.08322	0.948-1.238	0.240912
Weighted-median	0.0438231	0.0594056	1.0448	0.930-1.174	0.460701
mr_pleiotropy	0.0274926	0.0103563	1.02787	1.007-1.049	0.117425
HbA1c
IVW	0.132126	0.0388966	1.14125	1.057-1.232	0.000681662
Weighted-median	0.0557637	0.0358163	1.05735	0.986-1.134	0.119485
mr_pleiotropy	0.0154565	0.00510781	1.01558	1.005-1.026	0.00552426
LDL
IVW	0.514699	0.0775072	1.67314	1.437-1.948	3.12282e-11
Weighted-median	0.591518	0.0495138	1.80673	1.640-1.991	6.76987e-33
mr_pleiotropy	-0.0117075	0.00397504	0.988361	0.981-0.996	0.00373136
HDL
IVW	-0.290723	0.037265	0.747722	0.695-0.804	6.11664e-15
Weighted-median	-0.164775	0.0407156	0.848084	0.783-0.919	5.18826e-05
mr_pleiotropy	-0.00485765	0.00162695	0.995154	0.992-0.998	0.00304713
TG
IVW	0.294444	0.0392709	1.34238	1.242-1.450	6.49112e-14
Weighted-median	0.250574	0.0443994	1.28476	1.178-1.402	1.665e-08
mr_pleiotropy	0.00285051	0.00175925	1.00285	0.999-1.006	0.106317

## Sheet: Sheet14
Table s9 MR estimates of significant human blood proteins on cardiovascular risk factors
Cardiotrophin-1
Risk factor	beta	se	Effect estimate	95% CI	p value
BMI
IVW	-0.0941834	0.0283744	0.910116	0.861-0.962	0.000902399
Weighted-median	-0.0960673	0.0285632	0.908403	0.859-0.961	0.000770088
mr_pleiotropy	-0.0360086	0.316489	0.964632	0.519-1.794	0.927879
FBG
IVW	-0.00270542	0.0197822	0.997298	0.959-1.038	0.89122
Weighted-median	-0.00414906	0.0154521	0.99586	0.966-1.026	0.788305
mr_pleiotropy	0.14993	0.248286	1.16175	0.714-1.89	0.654154
HbA1c
IVW	-0.018581	0.0113616	0.981591	0.96-1.004	0.10196
Weighted-median	-0.0229386	0.00986562	0.977322	0.959-0.996	0.0200663
mr_pleiotropy	0.13356	0.0862668	1.14289	0.965-1.353	0.365095
LDL
IVW	0.290808	0.074632	1.33751	1.155-1.548	9.75674e-05
Weighted-median	0.24655	0.00981483	1.2796	1.255-1.304	2.99909e-139
mr_pleiotropy	-0.0287601	0.935498	0.97165	0.155-6.079	0.980434
HDL
IVW	-0.0900543	0.00859846	0.913882	0.899-0.929	1.14569e-25
Weighted-median	-0.0930009	0.00441058	0.911193	0.903-0.919	1.0726e-98
mr_pleiotropy	0.0866028	0.0640803	1.09046	0.962-1.236	0.405544
TG
IVW	0.0324065	0.05616	1.03294	0.925-1.153	0.563913
Weighted-median	0.049163	0.00457905	1.05039	1.041-1.060	6.85825e-27
[truncated: 99 more rows]

## Sheet: Sheet16
Table s10 Multivariate separate-sample MR analysis of the effect of Significant Human Blood Proteins on MI
[truncated: 29 more rows]

[truncated: 8 more sheets: Sheet17, Sheet18, Sheet19, Sheet20, Sheet21, Sheet22, Sheet23, Sheet1]
